# Supplementary material for: Addressing the most neglected diseases through an open research model: The discovery of fenarimols as novel drug candidates for eumycetoma
Source: PLoS Negl Trop Dis. 2018 Apr 26;12(4):e0006437. doi: 10.1371/journal.pntd.0006437 (PMC5940239; doi:10.1371/journal.pntd.0006437)
Supplement: S1 Table — (XLSX) [file pntd.0006437.s001.xlsx]

## Sheet: Pathogen box
																																																	MIC
Rack	Position	COMPOUND ID	BATCH ID	DISEASE SET	TRIVIAL NAME	Total Molecular Weight	Molecular Weight Parent molecule	Molecular Formula	smiles	structure	100A	100b	100 gem	stdev	25A	6.25	1.5625	0.390625	0.0976562	0	IC50	IC90	25B	6.25	1.5625	0.390625	0.0976562	0	IC50	IC90	25mean	6.25	1.5625	0.390625	0.0976562	0	25std	6.25	1.5625	0.390625	0.0976562	0	mean STDEV curve	median STD curve	IC50 mean	IC90 mean	IC50 std	IC90 std	mm55
PathogenBox_PlateA	A02	MMV010764	MMV676155-01	MALARIA		320.437	320.437	C14H16N4OS2	C(Nc1nn2c(cnc2s1)c3cccs3)C4CCOCC4	C(Nc1nn2c(cnc2s1)c3cccs3)C4CCOCC4	4.4172	4.61499	4.51609	0.139859	104.935	111.349	104.635	90.6054	100.476	100	68.8	96.2	102.399	94.7022	124.36	145.397	153.401	100	56.3	94.8	103.667	103.025	114.497	118.001	126.939	100	1.79359	11.7708	13.9477	38.7435	37.424	0	20.7359	13.9477	62.55	95.5	8.83883	0.989949
PathogenBox_PlateA	A03	MMV688472	MMV688472-01	TOXOPLASMOSIS		393.823	393.823	C21H16N3O3Cl	CC(Oc1cccc(Cl)c1)C(=O)Nc1ccc2oc(nc2c1)-c1ccncc1	CC(Oc1cccc(Cl)c1)C(=O)Nc1ccc2oc(nc2c1)-c1ccncc1	62.0087	40.4018	51.2052	15.2784						100
PathogenBox_PlateA	A04	MMV688416	MMV688416-01	DENGUE		456.988	456.988	C23H25N4O2ClS	CC(C)(C)OC(=O)N1CCN(CC1)c2nccc(n2)c3ccc(s3)c4ccc(Cl)cc4	CC(C)(C)OC(=O)N1CCN(CC1)c2nccc(n2)c3ccc(s3)c4ccc(Cl)cc4	127.612	77.8573	102.735	35.1816						100
PathogenBox_PlateA	A05	MMV689758	MMV689758-01	REFERENCE COMPOUNDS	Bedaquiline	669.555	555.505	C32H31N2O2Br	COc1nc2ccc(Br)cc2cc1[C@@H](c3ccccc3)[C@@](O)(CCN(C)C)c4cccc5ccccc45	COc1nc2ccc(Br)cc2cc1[C@@H](c3ccccc3)[C@@](O)(CCN(C)C)c4cccc5ccccc45	116.073	84.3472	100.21	22.4337						100
PathogenBox_PlateA	A06	MMV688796	MMV688796-01	KINETOPLASTIDS		354.378	354.378	C19H19N4O2F	Fc1ccc(cc1)c2oc(cc2)C(=O)NCc3nnc4CCCCCn34	Fc1ccc(cc1)c2oc(cc2)C(=O)NCc3nnc4CCCCCn34	92.8955	82.4311	87.6633	7.39946						100
PathogenBox_PlateA	A07	MMV676526	MMV676526-01	TUBERCULOSIS		385.816	385.816	C21H17NO3ClF	COc1ccc(cc1)c2cc(NC(=O)c3ccc(F)cc3Cl)ccc2OC	COc1ccc(cc1)c2cc(NC(=O)c3ccc(F)cc3Cl)ccc2OC	21.7314	17.3474	19.5394	3.09992	-8.32611	9.25123	49.0315	82.3359	75.3975	100	1.5	5.9	82.9485	105.656	79.39	92.2686	90.687	100	61.3	100	37.3112	57.4534	64.2107	87.3023	83.0423	100	64.5409	68.1682	21.4667	7.02345	10.8113	0	34.4021	21.4667	31.4	52.95	42.285	66.5387
PathogenBox_PlateA	A08	MMV688553	MMV688553-01	TUBERCULOSIS		343.377	343.377	C18H21N3O4	O=C(NCc1cocc1)N2CCN(Cc3ccc4OCOc4c3)CC2	O=C(NCc1cocc1)N2CCN(Cc3ccc4OCOc4c3)CC2	99.7985	85.2743	92.5364	10.2701						100
PathogenBox_PlateA	A09	MMV676501	MMV676501-01	TUBERCULOSIS		346.212	346.212	C11H5N3O2Cl2S2	Clc1ccc(s1)C(=O)Nc2oc(nn2)c3ccc(Cl)s3	Clc1ccc(s1)C(=O)Nc2oc(nn2)c3ccc(Cl)s3	6.73497	-0.206026	3.26447	4.90802	93.7119	100.827	92.2088	101.027	106.338	100	52.2	96.4	132.262	113.071	131.03	101.578	143.858	100	56.4	91	112.987	106.949	111.619	101.302	125.098	100	27.2587	8.65827	27.4508	0.389375	26.5303	0	18.0575	26.5303	54.3	93.7	2.96985	3.81838
PathogenBox_PlateA	A10	MMV676449	MMV676449-01	TUBERCULOSIS		344.835	344.835	C19H21N2O2Cl	CCc1nc2ccccc2n1CC(O)COc3cc(C)ccc3Cl	CCc1nc2ccccc2n1CC(O)COc3cc(C)ccc3Cl	104.484	82.9874	93.7359	15.2007						100
PathogenBox_PlateA	A11	MMV676412	MMV676412-01	TUBERCULOSIS		344.772	344.772	C16H9N2O3ClS	Clc1ccc(cc1)S(=O)(=O)c2oc(nc2C#N)c3ccccc3	Clc1ccc(cc1)S(=O)(=O)c2oc(nc2C#N)c3ccccc3	60.1444	2.57533	31.3599	40.7075						100
PathogenBox_PlateA	B02	MMV1110498	MMV1110498-01	WOLBACHIA LF		327.306	327.306	C15H16N3O2F3	FC(F)(F)C1=C(C(N2CCCCC2)=O)N(C=CC=C3OC)C3=N1	FC(F)(F)C1=C(C(N2CCCCC2)=O)N(C=CC=C3OC)C3=N1	73.5976	97.8831	85.7403	17.1724						100
PathogenBox_PlateA	B03	MMV000907	MMV676285-01	MALARIA		457.285	231.254	C11H13N5O	COc1cccc2c(C)nc(N=C(N)N)nc12	COc1cccc2c(C)nc(N=C(N)N)nc12	81.3571	112.346	96.8516	21.9126						100
PathogenBox_PlateA	B04	MMV688889	MMV688889-01	TUBERCULOSIS		349.817	349.817	C19H16N5Cl	Clc1ccc(CCNc2cc(nc3ncnn23)c4ccccc4)cc1	Clc1ccc(CCNc2cc(nc3ncnn23)c4ccccc4)cc1	82.7175	134.288	108.503	36.4658						100
PathogenBox_PlateA	B05	MMV688776	MMV688776-01	KINETOPLASTIDS		313.781	313.781	C17H16N3OCl	Cc1nn2C(=O)C3=C(CCCC3)Nc2c1c4ccc(Cl)cc4	Cc1nn2C(=O)C3=C(CCCC3)Nc2c1c4ccc(Cl)cc4	101.159	77.3011	89.23	16.87						100
PathogenBox_PlateA	B06	MMV688934	MMV688934-01	KINETOPLASTIDS	Tolfenpyrad	383.871	383.871	C21H22N3O2Cl	CCc1nn(C)c(C(=O)NCc2ccc(Oc3ccc(C)cc3)cc2)c1Cl	CCc1nn(C)c(C(=O)NCc2ccc(Oc3ccc(C)cc3)cc2)c1Cl	5.72724	87.4994	46.6133	57.8216						100
PathogenBox_PlateA	B07	MMV676389	MMV676389-02	TUBERCULOSIS		368.43	368.43	C20H24N4O3	O=C(N1CCN(Cc2ccc3OCOc3c2)CC1)c4[nH]nc5CCCCc45	O=C(N1CCN(Cc2ccc3OCOc3c2)CC1)c4[nH]nc5CCCCc45	76.4192	87.1285	81.7739	7.57262						100
PathogenBox_PlateA	B08	MMV676603	MMV676603-01	TUBERCULOSIS		431.386	431.386	C17H16N3O5F3S	CC1COC2(CCN(CC2)C3=NC(=O)c4cc(cc(c4S3)[N+](=O)[O-])C(F)(F)F)O1	CC1COC2(CCN(CC2)C3=NC(=O)c4cc(cc(c4S3)[N+](=O)[O-])C(F)(F)F)O1	83.2214	75.6322	79.4268	5.36632						100
PathogenBox_PlateA	B09	MMV676401	MMV676401-01	TUBERCULOSIS		308.378	308.378	C18H20N4O	C(Nc1nc(nc2ccccc12)N3CCCCC3)c4occc4	C(Nc1nc(nc2ccccc12)N3CCCCC3)c4occc4	0.738999	1.5864	1.1627	0.599205	0.868476	76.0752	91.2067	93.0104	106.639	100	9.8	17.6	-45.7861	128.772	123.333	129.799	124.77	100	10.6	13.4	-22.4588	102.424	107.27	111.405	115.705	100	32.9898	37.2626	22.7171	26.0132	12.8208	0	26.3607	26.0132	10.2	15.5	0.565685	2.96985
PathogenBox_PlateA	B10	MMV102872	MMV676498-01	TUBERCULOSIS		367.714	367.714	C16H9N3O2ClF3	FC(F)(F)c1cccc(c1)C(=O)Nc2oc(nn2)c3ccc(Cl)cc3	FC(F)(F)c1cccc(c1)C(=O)Nc2oc(nn2)c3ccc(Cl)cc3	0.487068	7.0255	3.75628	4.62337	2.77244	4.67641	50.4217	74.3716	102.23	100	7.7	17.6	83.6191	95.2153	136.161	135.751	119.331	100	13.4	60.8	43.1958	49.9458	93.2914	105.061	110.78	100	57.1672	64.0207	60.6269	43.4015	12.0927	0	47.4618	57.1672	10.55	39.2	4.03051	30.547
PathogenBox_PlateA	B11	MMV676477	MMV676477-01	TUBERCULOSIS		383.467	383.467	C19H21N5O2S	CCC1=C(C)N=C(NC1=O)n2nc(C)cc2NC(=O)c3ccccc3SC	CCC1=C(C)N=C(NC1=O)n2nc(C)cc2NC(=O)c3ccccc3SC	2.04904	2.82256	2.4358	0.546959	2.3215	-0.0835073	41.1023	85.8455	103.883	100	10	18.4	-50.1988	114.405	97.9861	125.694	142.421	100	3.5	11.7	-23.9387	57.161	69.5442	105.77	123.152	100	37.1375	80.9559	40.2229	28.177	27.2504	0	42.7487	37.1375	6.75	15.05	4.59619	4.73762
PathogenBox_PlateA	C02	MMV084603	MMV676352-01	MALARIA		377.51	377.51	C22H23N3OS	O=C1N(Cc2cc3ccccc3s2)CC4CN(Cc5ccccc5)CCN14	O=C1N(Cc2cc3ccccc3s2)CC4CN(Cc5ccccc5)CCN14	1.29325	-0.0206026	0.636323	0.929033	95.4154	81.286	84.7432	95.0647	88.7516	100	65.3	93.8	-21.8754	117.074	140.882	96.5494	150.323	100	49.8	89.8	36.77	99.1798	112.812	95.807	119.537	100	82.9372	25.3056	39.6959	1.0498	43.5375	0	38.5052	39.6959	57.55	91.8	10.9602	2.82843
PathogenBox_PlateA	C03	MMV688548	MMV688548-01	TOXOPLASMOSIS		267.329	267.329	C15H17N5	CC(C)(C)n1nc(-c2ccccc2)c2c(N)ncnc12	CC(C)(C)n1nc(-c2ccccc2)c2c(N)ncnc12	15.603	5.29488	10.4489	7.28891	83.9415	90.5553	96.4676	95.666	110.747	100	66	100	8.91093	96.3441	120.255	131.133	153.915	100	32.8	92.8	46.4262	93.4497	108.361	113.399	132.331	100	53.0547	4.0933	16.8201	25.0788	30.5238	0	25.9141	25.0788	49.4	96.4	23.4759	5.09117
PathogenBox_PlateA	C04	MMV688888	MMV688888-01	TUBERCULOSIS		349.405	349.405	C20H20N5F	CN1CCN(CC1)c2cc(nc(n2)c3ccncc3)c4ccc(F)cc4	CN1CCN(CC1)c2cc(nc(n2)c3ccncc3)c4ccc(F)cc4	0.487068	5.4803	2.98368	3.53075	33.4363	55.833	72.7182	91.7578	99.1733	100	47	89.8	108.761	144.063	166.947	138.624	143.858	100	27.2	92.5	71.0988	99.948	119.833	115.191	121.515	100	53.2628	62.388	66.6302	33.1394	31.5967	0	49.4034	53.2628	37.1	91.15	14.0007	1.90919
PathogenBox_PlateA	C05	MMV690028	MMV690028-02	KINETOPLASTIDS		546.661	546.661	C30H38N6O4	COC1=C(OCCCCOC2=CC=C(C3=NNN=N3)C=C2)C=C(C4=NN(C5CCCCCC5)C(C4(C)C)=O)C=C1	COC1=C(OCCCCOC2=CC=C(C3=NNN=N3)C=C2)C=C(C4=NN(C5CCCCCC5)C(C4(C)C)=O)C=C1	0.235136	1.46279	0.848961	0.86808	87.9499	108.693	94.6138	91.4572	104.284	100	62.6	92.5	131.235	144.166	140.369	134.211	126.617	100	39.1	89.3	109.593	126.429	117.491	112.834	115.451	100	30.6074	25.0828	32.3535	30.2317	15.7921	0	26.8135	30.2317	50.85	90.9	16.617	2.26274
PathogenBox_PlateA	C06	MMV688943	MMV688943-01	KINETOPLASTIDS	Difenoconazol	406.263	406.263	C19H17N3O3Cl2	CC1COC(Cn2cncn2)(O1)c3ccc(Oc4ccc(Cl)cc4)cc3Cl	CC1COC(Cn2cncn2)(O1)c3ccc(Oc4ccc(Cl)cc4)cc3Cl	0.688613	0.288437	0.488525	0.282967	-1.1858	-1.43633	0.0167015	0.167015	9.1858	100	<0,097	<0,097	-47.8385	-37.5764	-44.7599	-48.5569	-42.7075	100	<0,097	<0,097	-24.5122	-19.5064	-22.3716	-24.1949	-16.7608	100	32.9885	25.5549	31.6618	34.453	36.6941	0	32.2705	32.9885	<0,09765625	<0,09765625	#DIV/0!	#DIV/0!	0.06
PathogenBox_PlateA	C07	MMV053220	MMV676545-01	TUBERCULOSIS		252.273	252.273	C15H12N2O2	NC(=O)COc1ccc(cc1)c2ccc(cc2)C#N	NC(=O)COc1ccc(cc1)c2ccc(cc2)C#N	98.7907	94.1128	96.4518	3.3078						100
PathogenBox_PlateA	C08	MMV676584	MMV676584-01	TUBERCULOSIS		314.786	314.786	C12H8N2OClFS2	Fc1ccc2c(Cl)c(sc2c1)C(=O)NC3=NCCS3	Fc1ccc2c(Cl)c(sc2c1)C(=O)NC3=NCCS3	100.655	112.841	106.748	8.6165						100
PathogenBox_PlateA	C09	MMV676439	MMV676439-01	TUBERCULOSIS		302.822	302.822	C16H15N2ClS	Cc1ccc2nc(Cl)c(CNCc3cccs3)cc2c1	Cc1ccc2nc(Cl)c(CNCc3cccs3)cc2c1	-1.46175	0.535668	-0.463041	1.41239	-4.8569	60.5955	65.915	87.6554	134.605	100	8.2	15.4	110.852	127.628	81.3669	104.243	95.3188		66.8	93.6	52.9977	94.1119	73.641	95.9494	114.962	100	81.8187	47.3993	10.9262	11.7295	27.7798	#DIV/0!	35.9307	27.7798	37.5	54.5	41.4365	55.2958
PathogenBox_PlateA	C10	MMV676395	MMV676395-01	TUBERCULOSIS		307.303	307.303	C17H13N3O3	OC1=C(C(=O)Nc2cccnc2)C(=O)N3CCc4cccc1c34	OC1=C(C(=O)Nc2cccnc2)C(=O)N3CCc4cccc1c34	85.7407	84.8416	85.2911	0.635732						100
PathogenBox_PlateA	C11	MMV676379	MMV676379-01	TUBERCULOSIS		321.166	321.166	C15H13O3Br	COc1cccc(OCC(=O)c2ccc(Br)cc2)c1	COc1cccc(OCC(=O)c2ccc(Br)cc2)c1	83.4229	79.1553	81.2891	3.01766						100
PathogenBox_PlateA	D02	MMV687762	MMV687762-01	KINETOPLASTIDS		320.385	320.385	C20H20N2O2	C1CC(CCO1)c2cc(n[nH]2)c3ccc(Oc4ccccc4)cc3	C1CC(CCO1)c2cc(n[nH]2)c3ccc(Oc4ccccc4)cc3	1.20188	6.84007	4.02098	3.9868	-2.77537	65.6837	55.0448	49.0315	119.803	100	0.4	16.4	112.49	95.2623	78.5992	92.8334	105.882		70.7	97.7	54.8575	80.473	66.822	70.9325	112.842	100	81.5051	20.9152	16.6554	30.9726	9.84426	#DIV/0!	31.9785	20.9152	35.55	57.05	49.7096	57.4878
PathogenBox_PlateA	D03	MMV1028806	MMV1028806-03	MALARIA		339.392	339.392	C18H14N3OFS	Fc1ccccc1C2CC2C(=O)Nc3nc(cs3)c4ccccn4	Fc1ccccc1C2CC2C(=O)Nc3nc(cs3)c4ccccn4	42.0054	51.3417	46.6736	6.60181						100
PathogenBox_PlateA	D04	MMV661713	MMV661713-01	TUBERCULOSIS		435.334	435.334	C21H19N6Br	Brc1cncc(c1)c2cc(NCCCn3ccnc3)nc(n2)c4ccccc4	Brc1cncc(c1)c2cc(NCCCn3ccnc3)nc(n2)c4ccccc4	-0.419886	-0.0824105	-0.251148	0.238631	76.476	110.196	100.526	108.493	100.626	100	63.2	92.2	34.8741	98.3965	133.288	120.665	123.949		46.8	89.3	55.675	104.296	116.907	114.579	112.288	100	29.417	8.34365	23.166	8.60735	16.4918	#DIV/0!	17.2051	16.4918	55	90.75	11.5966	2.05061
PathogenBox_PlateA	D05	MMV688793	MMV688793-01	KINETOPLASTIDS		337.372	337.372	C19H19N3O3	Cc1onc(C)c1COc2cccc(c2)C(=O)Nc3ncccc3C	Cc1onc(C)c1COc2cccc(c2)C(=O)Nc3ncccc3C	72.3379	97.8831	85.1105	18.0632						100
PathogenBox_PlateA	D06	MMV688942	MMV688942-01	KINETOPLASTIDS	Bitertanol	337.416	337.416	C20H23N3O2	CC(C)(C)C(O)C(Oc1ccc(cc1)c2ccccc2)n3cncn3	CC(C)(C)C(O)C(Oc1ccc(cc1)c2ccccc2)n3cncn3	-1.59168	0.844708	-0.373488	1.72279	-11.7953	-15.2645	-14.3394	-15.2645	-14.3394	100	<0,097	0.097	1.66631	0.141213	2.23117	-0.367154	1.49686		<0,097	0.097	-5.0645	-7.56166	-6.05412	-7.81584	-6.42127	100	9.51881	10.8935	11.7172	10.534	11.1979	#DIV/0!	10.7723	10.8935	<0,09765625	<0,097656	#DIV/0!	0	0.06
PathogenBox_PlateA	D07	MMV688554	MMV688554-01	TUBERCULOSIS		321.395	321.395	C15H19N3O3S	CNc1snc(C)c1C(=O)NCCOc2ccc(OC)cc2	CNc1snc(C)c1C(=O)NCCOc2ccc(OC)cc2	78.6866	105.671	92.1787	19.0808						100
PathogenBox_PlateA	D08	MMV676555	MMV676555-01	TUBERCULOSIS		283.755	283.755	C16H14N3Cl	Cc1nnc(NCc2cccc(Cl)c2)c3ccccc13	Cc1nnc(NCc2cccc(Cl)c2)c3ccccc13	-1.33182	0.659284	-0.336267	1.40792	15.9584	78.4042	90.8933	89.9682	193.582	100	10.8	35.4	71.7645	97.8606	84.0782	71.8209	93.4548		47.3	90.1	43.8614	88.1324	87.4858	80.8946	143.518	100	39.4609	13.7578	4.819	12.832	70.8006	#DIV/0!	28.3341	13.7578	29.05	62.75	25.8094	38.6787
PathogenBox_PlateA	D09	MMV676383	MMV676383-01	TUBERCULOSIS		319.402	319.402	C14H13N3O2S2	CCC(Sc1oc2ccccc2n1)C(=O)Nc3nccs3	CCC(Sc1oc2ccccc2n1)C(=O)Nc3nccs3	0.422284	1.09194	0.757111	0.473518	2.54409	88.118	67.534	61.0581	139.925	100	10.8	19.8	99.3292	105.204	90.687	93.7937	104.808		63.4	93.3	50.9367	96.6608	79.1105	77.4259	122.367	100	68.4374	12.0814	16.3717	23.1475	24.8311	#DIV/0!	28.9738	23.1475	37.1	56.55	37.1938	51.9723
PathogenBox_PlateA	D10	MMV676444	MMV676444-01	TUBERCULOSIS		345.436	345.436	C19H27N3O3	O=C(NC1CCCCC1)N2CCN(Cc3ccc4OCOc4c3)CC2	O=C(NC1CCCCC1)N2CCN(Cc3ccc4OCOc4c3)CC2	60.0437	89.1064	74.575	20.5504						100
PathogenBox_PlateA	D11	MMV676409	MMV676409-01	TUBERCULOSIS		329.349	329.349	C16H12N3O2FS	Fc1cccc(OCC(=O)Nc2nc(cs2)c3ccccn3)c1	Fc1cccc(OCC(=O)Nc2nc(cs2)c3ccccn3)c1	-1.00698	2.20448	0.598749	2.27085	-12.2579	53.4258	51.3443	53.1946	132.061	100	7.2	13.2	0.875521	88.5406	109.271	123.335	115.032		10.5	18.9	-5.69118	70.9832	80.3075	88.265	123.547	100	9.28672	24.8299	40.9601	49.5971	12.0414	#DIV/0!	27.343	24.8299	8.85	16.05	2.33345	4.03051
PathogenBox_PlateA	E02	MMV688514	MMV688514-02	KINETOPLASTIDS		263.294	263.294	C16H13N3O	NC(=N)c1ccc(cc1)c2cc(on2)c3ccccc3	NC(=N)c1ccc(cc1)c2cc(on2)c3ccccc3	-0.268727	-0.206026	-0.237377	0.044336	83.3904	80.4843	98.9228	81.8372	89.4029	100	49.8	89.7	131.338	106.709	120.255	139.445	157.917		54.5	90.6	107.364	93.5966	109.589	110.641	123.66	100	33.904	18.5435	15.0841	40.7349	48.4466	#DIV/0!	31.3426	33.904	52.15	90.15	3.3234	0.636396
PathogenBox_PlateA	E03	MMV676350	MMV676350-01	MALARIA		345.846	345.846	C17H16N3OClS	Cc1cnc(CCNC(=O)c2cc(cs2)c3ccc(Cl)cc3)[nH]1	Cc1cnc(CCNC(=O)c2cc(cs2)c3ccc(Cl)cc3)[nH]1	90.3762	98.1303	94.2533	5.48297						100
PathogenBox_PlateA	E04	MMV553002	MMV553002-01	TUBERCULOSIS		239.249	239.249	C10H9NO4S	CS(=O)(=O)CC1=Nc2ccccc2OC1=O	CS(=O)(=O)CC1=Nc2ccccc2OC1=O	88.3104	87.5612	87.9358	0.529775						100
PathogenBox_PlateA	E05	MMV688797	MMV688797-01	KINETOPLASTIDS		331.385	331.385	C18H22N3O2F	CC1CCCCN1C(=O)NCCc2coc(n2)c3ccc(F)cc3	CC1CCCCN1C(=O)NCCc2coc(n2)c3ccc(F)cc3	71.0279	69.0188	70.0233	1.42063						100
PathogenBox_PlateA	E06	MMV688756	MMV688756-01	TUBERCULOSIS	Sutezolid	353.412	353.412	C16H20N3O3FS	CC(=O)NC[C@H]1CN(C(=O)O1)c2ccc(N3CCSCC3)c(F)c2	CC(=O)NC[C@H]1CN(C(=O)O1)c2ccc(N3CCSCC3)c(F)c2	95.0118	93.9274	94.4696	0.766773						100
PathogenBox_PlateA	E07	MMV090930	MMV676495-01	TUBERCULOSIS		375.425	375.425	C16H13N3O4S2	CCOC(=O)NC(=O)c1ccsc1NC(=O)c2nc3ccccc3s2	CCOC(=O)NC(=O)c1ccsc1NC(=O)c2nc3ccccc3s2	73.4968	83.6055	78.5511	7.1479						100
PathogenBox_PlateA	E08	MMV676431	MMV676431-01	TUBERCULOSIS		317.767	317.767	C17H16NO3Cl	Cc1ccc(NC(=O)CC2COc3ccccc3O2)cc1Cl	Cc1ccc(NC(=O)CC2COc3ccccc3O2)cc1Cl	-0.218341	2.69894	1.2403	2.06283	97.119	106.589	92.2088	89.9541	99.0731	100	50.3	89.8	147.244	94.8048	152.273	159.148	140.471		53.5	92.8	122.182	100.697	122.241	124.551	119.772	100	35.4439	8.33249	42.4716	48.9277	29.2729	#DIV/0!	32.8897	35.4439	51.9	91.3	2.26274	2.12132
PathogenBox_PlateA	E09	MMV676571	MMV676571-01	TUBERCULOSIS		433.432	433.432	C24H20N3O4F	COc1ccc(cc1OC)c2onc(n2)c3cccc(NC(=O)Cc4ccc(F)cc4)c3	COc1ccc(cc1OC)c2onc(n2)c3cccc(NC(=O)Cc4ccc(F)cc4)c3	106.147	83.8527	94.9999	15.7645						100
PathogenBox_PlateA	E10	MMV676445	MMV676445-01	TUBERCULOSIS		281.352	281.352	C17H19N3O	CCCn1c(CNc2ccccc2O)nc3ccccc13	CCCn1c(CNc2ccccc2O)nc3ccccc13	84.9345	97.265	91.0997	8.71898						100
PathogenBox_PlateA	E11	MMV676589	MMV676589-01	TUBERCULOSIS		365.426	365.426	C21H23N3O3	O=C(CCC1CCCCC1)Nc2cccc(c2)c3oc(nn3)c4occc4	O=C(CCC1CCCCC1)Nc2cccc(c2)c3oc(nn3)c4occc4	78.3339	113.891	96.1126	25.1429						100
PathogenBox_PlateA	F02	MMV026020	MMV676354-01	MALARIA		420.487	420.487	C23H20N2O4S	CS(=O)(=O)c1cccc(c1)c2cnc3[nH]cc(c4ccc(CCC(=O)O)cc4)c3c2	CS(=O)(=O)c1cccc(c1)c2cnc3[nH]cc(c4ccc(CCC(=O)O)cc4)c3c2	94.0544	97.6977	95.876	2.57616						100
PathogenBox_PlateA	F03	MMV688471	MMV688471-01	TOXOPLASMOSIS		343.379	343.379	C21H17N3O2	CC(C(=O)Nc1ccc2oc(nc2c1)-c1ccncc1)c1ccccc1	CC(C(=O)Nc1ccc2oc(nc2c1)-c1ccncc1)c1ccccc1	76.8727	77.0538	76.9633	0.128081						100
PathogenBox_PlateA	F04	MMV676388	MMV676388-01	TUBERCULOSIS		330.362	330.362	C15H14N4O3S	COc1cccc(c1)n2nnnc2S(=O)(=O)Cc3ccccc3	COc1cccc(c1)n2nnnc2S(=O)(=O)Cc3ccccc3	2.30097	-0.0206026	1.14019	1.6416	95.215	100.225	87.5491	100.175	100.727	100	57.9	93.2	134.109	109.172	142.626	138.727	164.485		33.5	86.7	114.662	104.699	115.088	119.451	132.606	100	27.502	6.32598	38.9455	27.2599	45.0837	#DIV/0!	29.0234	27.502	45.7	89.95	17.2534	4.59619
PathogenBox_PlateA	F05	MMV202553	MMV202553-01	KINETOPLASTIDS		269.304	269.304	C15H15N3O2	CCC(=O)Nc1ccccc1C(=O)Nc2ccccn2	CCC(=O)Nc1ccccc1C(=O)Nc2ccccn2	45.3309	79.5879	62.4594	24.2234						100
PathogenBox_PlateA	F06	MMV688936	MMV688936-01	TUBERCULOSIS		386.855	386.855	C18H15N4O2ClS	Clc1cccc2sc(nc12)N(CCCn3ccnc3)C(=O)c4occc4	Clc1cccc2sc(nc12)N(CCCn3ccnc3)C(=O)c4occc4	2.60329	3.87329	3.23829	0.898027	103.432	100.175	89.3528	107.34	91.3069	100	66.8	94.7	143.652	119.023	139.24	127.541	138.316		51.4	93.4	123.542	109.599	114.296	117.441	114.812	100	28.4401	13.3276	35.2754	14.284	33.2406	#DIV/0!	24.9135	28.4401	59.1	94.05	10.8894	0.919239
PathogenBox_PlateA	F07	MMV676476	MMV676476-01	TUBERCULOSIS		380.434	380.434	C23H24O5	CC1=C(CCC(=O)O)C(=O)Oc2c(C)c(OCc3cc(C)cc(C)c3)ccc12	CC1=C(CCC(=O)O)C(=O)Oc2c(C)c(OCc3cc(C)cc(C)c3)ccc12	76.0161	93.6801	84.8481	12.4903						100
PathogenBox_PlateA	F08	MMV676377	MMV676377-01	TUBERCULOSIS		318.126	318.126	C13H8N3O2Br	Brc1c(nc2ncccn12)c3ccc4OCOc4c3	Brc1c(nc2ncccn12)c3ccc4OCOc4c3	99.4961	71.6765	85.5863	19.6714						100
PathogenBox_PlateA	F09	MMV676406	MMV676406-01	TUBERCULOSIS		475.606	475.606	C26H29N5O2S	CC(C)n1ncc2c(cc(nc12)c3ccccc3)C(=O)NCC(N4CCOCC4)c5cccs5	CC(C)n1ncc2c(cc(nc12)c3ccccc3)C(=O)NCC(N4CCOCC4)c5cccs5	81.9617	70.0077	75.9847	8.45274						100
PathogenBox_PlateA	F10	MMV676461	MMV676461-01	TUBERCULOSIS		357.427	357.427	C18H19N3O3S	CCOC(=O)c1cc(on1)c2csc(Nc3c(C)cc(C)cc3C)n2	CCOC(=O)c1cc(on1)c2csc(Nc3c(C)cc(C)cc3C)n2	108.767	75.6941	92.2306	23.3863						100
PathogenBox_PlateA	F11	MMV676509	MMV676509-01	TUBERCULOSIS		376.836	376.836	C22H17N2O2Cl	Cc1ccc2oc(nc2c1)c3cc(NC(=O)Cc4ccccc4)ccc3Cl	Cc1ccc2oc(nc2c1)c3cc(NC(=O)Cc4ccccc4)ccc3Cl	90.7289	101.221	95.9748	7.41881						100
PathogenBox_PlateA	G02	MMV688470	MMV688470-01	TOXOPLASMOSIS		464.583	464.583	C24H28N6O2S	CS(=O)(=O)N1CCC(CCn2nc(Cc3cccc4ccccc34)c3c(N)ncnc23)CC1	CS(=O)(=O)N1CCC(CCn2nc(Cc3cccc4ccccc34)c3c(N)ncnc23)CC1	74.6053	89.1064	81.8558	10.2538						100
PathogenBox_PlateA	G03	MMV688704	MMV688704-02	TOXOPLASMOSIS		391.294	391.294	C19H20N4OCl2	Cc1cc2nc(NC(=O)C(C)(C)C)nc(Cl)c2n1Cc1ccc(Cl)cc1	Cc1cc2nc(NC(=O)C(C)(C)C)nc(Cl)c2n1Cc1ccc(Cl)cc1	82.8183	83.0492	82.9337	0.163282						100
PathogenBox_PlateA	G04	MMV188296	MMV188296-01	KINETOPLASTIDS		312.344	312.344	C18H17N2O2F	CNC(=O)C1Cc2ccccc2N1C(=O)Cc3ccc(F)cc3	CNC(=O)C1Cc2ccccc2N1C(=O)Cc3ccc(F)cc3	107.508	124.522	116.015	12.0312						100
PathogenBox_PlateA	G05	MMV688958	MMV688958-01	KINETOPLASTIDS		308.397	308.397	C18H16N2OS	O=C(NCCc1csc(n1)c2ccccc2)c3ccccc3	O=C(NCCc1csc(n1)c2ccccc2)c3ccccc3	3.10715	1.77183	2.43949	0.94422	102.129	99.7244	100.626	101.027	114.104	100	61.2	94.2	93.7786	117.792	146.526	134.724	164.074		55.7	92.4	97.954	108.758	123.576	117.876	139.089	100	5.90494	12.7757	32.4559	23.8276	35.3339	#DIV/0!	22.0596	23.8276	58.45	93.3	3.88909	1.27279
PathogenBox_PlateA	G06	MMV063404	MMV676533-01	TUBERCULOSIS		345.874	345.874	C19H24N3OCl	Cc1nn(Cc2ccccc2)c(Cl)c1C(=O)NC3CCCCCC3	Cc1nn(Cc2ccccc2)c(Cl)c1C(=O)NC3CCCCCC3	115.62	66.5465	91.0831	34.7						100
PathogenBox_PlateA	G07	MMV676558	MMV676558-01	TUBERCULOSIS		371.455	371.455	C22H17N3OS	CC1=NN(C(=O)C1Cc2cccc3ccccc23)c4nc5ccccc5s4	CC1=NN(C(=O)C1Cc2cccc3ccccc23)c4nc5ccccc5s4	2.40175	0.226629	1.31419	1.53804	105.729	101.357	112.584	107.707	112.262	100	66.5	94.5	83.4282	58.8837	110.047	75.65	67.4109		57.7	91.4	94.5783	80.1205	111.316	91.6785	89.8366	100	15.7687	30.0334	1.79431	22.6678	31.7147	#DIV/0!	20.3958	22.6678	62.1	92.95	6.22254	2.19203
PathogenBox_PlateA	G08	MMV688555	MMV688555-01	TUBERCULOSIS		339.84	339.84	C15H18N3O2ClS	Clc1ccc(CN2CCN(CC2)C(=O)NCc3occc3)s1	Clc1ccc(CN2CCN(CC2)C(=O)NCc3occc3)s1	96.3218	84.7798	90.5508	8.16142						100
PathogenBox_PlateA	G09	MMV676597	MMV676597-01	TUBERCULOSIS		343.423	343.423	C18H25N5O2	CCCn1nnc(NC(=O)COc2ccc(cc2)C3CCCCC3)n1	CCCn1nnc(NC(=O)COc2ccc(cc2)C3CCCCC3)n1	4.25532	0.103013	2.17917	2.93612	97.6005	72.3909	75.8601	66.8401	81.4108	100	65.3	95.5	107.576	100.911	95.7142	121.528	135.649		66.3	93.2	102.588	86.6508	85.7871	94.184	108.53	100	7.05383	20.1667	14.039	38.6701	38.3524	#DIV/0!	23.6564	20.1667	65.8	94.35	0.707107	1.62635
PathogenBox_PlateA	G10	MMV676588	MMV676588-01	TUBERCULOSIS		258.382	258.382	C15H18N2S	Nc1c2CCCCc2nc3sc4CCCCc4c13	Nc1c2CCCCc2nc3sc4CCCCc4c13	-0.552217	0.47386	-0.0391783	0.725546	-12.7204	63.6022	89.5056	92.9748	97.1379	100	8.2	13.6	-0.536609	100.741	102.323	69.3356	71.8209		11.2	19.1	-6.62852	82.1718	95.9143	81.1552	84.4794	100	8.61527	26.2614	9.06321	16.7155	17.9018	#DIV/0!	15.7114	16.7155	9.7	16.35	2.12132	3.88909
PathogenBox_PlateA	G11	MMV676554	MMV676554-01	TUBERCULOSIS		335.357	335.357	C19H17N3O3	COc1ccc(Nc2ccccc2NC(=O)c3ccc(O)nc3)cc1	COc1ccc(Nc2ccccc2NC(=O)c3ccc(O)nc3)cc1	71.2798	100.417	85.8485	20.6032						100
PathogenBox_PlateA	H02	MMV688350	MMV688350-02	DENGUE		465.497	465.497	C24H20N3O4FS	COC(=O)c1ccc(F)cc1NS(=O)(=O)c2cccc(c2)c3cnn(Cc4ccccc4)c3	COC(=O)c1ccc(F)cc1NS(=O)(=O)c2cccc(c2)c3cnn(Cc4ccccc4)c3	108.112	128.54	118.326	14.4445						100
PathogenBox_PlateA	H03	MMV688360	MMV688360-02	KINETOPLASTIDS		421.532	421.532	C25H31N3O3	COc1ccc(cc1OCc2ccccn2)C3=NN(C4CCCCCC4)C(=O)C3(C)C	COc1ccc(cc1OCc2ccccn2)C3=NN(C4CCCCCC4)C(=O)C3(C)C	109.624	82.8638	96.2438	18.9222						100
PathogenBox_PlateA	H04	MMV099637	MMV688777-01	KINETOPLASTIDS		297.333	297.333	C17H16N3OF	Cc1nn2c(O)c3CCCCc3nc2c1c4ccc(F)cc4	Cc1nn2c(O)c3CCCCc3nc2c1c4ccc(F)cc4	121.616	104.62	113.118	12.0177						100
PathogenBox_PlateA	H05	MMV688798	MMV688798-01	KINETOPLASTIDS		365.445	365.445	C21H19NO3S	CS(=O)(=O)c1ccccc1C(=O)N(Cc2ccccc2)c3ccccc3	CS(=O)(=O)c1ccccc1C(=O)N(Cc2ccccc2)c3ccccc3	93.6009	88.4883	91.0446	3.6152						100
PathogenBox_PlateA	H06	MMV676539	MMV676539-01	TUBERCULOSIS		332.353	332.353	C20H16N2O3	O=C(NCCc1c[nH]c2ccccc12)C3=Cc4ccccc4OC3=O	O=C(NCCc1c[nH]c2ccccc12)C3=Cc4ccccc4OC3=O	125.647	92.9384	109.293	23.1282						100
PathogenBox_PlateA	H07	MMV202458	MMV676392-01	TUBERCULOSIS		319.788	319.788	C17H18NO3Cl	COc1ccc(OC(C)C(=O)Nc2ccc(Cl)cc2C)cc1	COc1ccc(OC(C)C(=O)Nc2ccc(Cl)cc2C)cc1	-1.39678	3.00798	0.8056	3.11464	-3.46921	80.9483	89.0431	94.3625	67.9965	100	9.8	17.1	67.4716	98.1995	103.905	74.8147	102.775		44.1	91.8	32.0012	89.5739	96.4738	84.5886	85.3857	100	50.1627	12.1985	10.5086	13.8224	24.592	#DIV/0!	22.2569	13.8224	26.95	54.45	24.2538	52.8209
PathogenBox_PlateA	H08	MMV676474	MMV676474-01	TUBERCULOSIS		336.427	336.427	C21H24N2O2	COc1ccccc1OCCCCn2c(nc3ccccc23)C4CC4	COc1ccccc1OCCCCn2c(nc3ccccc23)C4CC4	3.35909	2.3281	2.84359	0.72902	78.0752	86.6794	98.7807	100.253	96.342	100	53.8	93.3	75.1314	96.7375	83.3705	77.4361	70.8678		50.5	92.1	76.6033	91.7085	91.0756	88.8446	83.6049	100	2.08152	7.11211	10.8966	16.134	18.013	#DIV/0!	10.8474	10.8966	52.15	92.7	2.33345	0.848528
PathogenBox_PlateA	H09	MMV461553	MMV676415-01	TUBERCULOSIS		419.368	419.368	C18H14NO3F5S	COC(=O)c1c2CCCCCc2sc1NC(=O)c3c(F)c(F)c(F)c(F)c3F	COC(=O)c1c2CCCCCc2sc1NC(=O)c3c(F)c(F)c(F)c(F)c3F	66.2412	104.806	85.5234	27.2691						100
PathogenBox_PlateA	H10	MMV676520	MMV676520-01	TUBERCULOSIS		364.394	364.394	C21H20N2O4	O=C(N1CCN(Cc2ccc3OCOc3c2)CC1)c4oc5ccccc5c4	O=C(N1CCN(Cc2ccc3OCOc3c2)CC1)c4oc5ccccc5c4	-1.91652	8.94154	3.51251	7.67781	41.3992	118.184	60.3643	92.7436	95.0564	100	20	75.8	109.045	106.898	110.796	109.045	122.545		70.1	99.2	75.222	112.541	85.58	100.894	108.801	100	47.8326	7.98054	35.6604	11.5266	19.4372	#DIV/0!	24.4875	19.4372	45.05	87.5	35.426	16.5463
PathogenBox_PlateA	H11	MMV676512	MMV676512-01	TUBERCULOSIS		347.394	347.394	C18H13N5OS	O=C(Nc1nc(cs1)c2ccccn2)c3cncn3c4ccccc4	O=C(Nc1nc(cs1)c2ccccn2)c3cncn3c4ccccc4	1.04132	2.51352	1.77742	1.04101	4.45552	75.3144	83.0445	98.2745	92.661	100	9.8	20.7	22.9888	82.103	90.9183	96.0461	76.5718		11.8	60.8	13.7222	78.7087	86.9814	97.1603	84.6164	100	13.105	4.80025	5.5676	1.57575	11.3768	#DIV/0!	7.28508	5.5676	10.8	40.75	1.41421	28.355
PathogenBox_PlateB	A02	MMV676480	MMV676480-01	ONCHOCERCIASIS		474.528	474.528	C26H22N2O5S	COC(=O)c1c2CCN(Cc3ccccc3)Cc2sc1NC(=O)C4=Cc5ccccc5OC4=O	COC(=O)c1c2CCN(Cc3ccccc3)Cc2sc1NC(=O)C4=Cc5ccccc5OC4=O	109.359	113.238	111.298	2.74337						100
PathogenBox_PlateB	A03	MMV652003	MMV652003-01	KINETOPLASTIDS		321.062	321.062	C15H11NO3BF3	OB1OCc2ccc(NC(=O)c3ccccc3C(F)(F)F)cc12	OB1OCc2ccc(NC(=O)c3ccccc3C(F)(F)F)cc12	104.185	196.052	150.118	64.9597						100
PathogenBox_PlateB	A04	MMV000062	MMV688993-01	REFERENCE COMPOUNDS	Pentamidine	592.687	340.427	C19H24N4O2	NC(=N)c1ccc(OCCCCCOc2ccc(cc2)C(=N)N)cc1	NC(=N)c1ccc(OCCCCCOc2ccc(cc2)C(=N)N)cc1	104.304	-7.00066	48.6516	78.7042						100
PathogenBox_PlateB	A05	MMV006372	MMV676404-02	MALARIA		269.35	269.35	C15H19N5	CN(C)CCNc1ncnc2c3cc(C)ccc3[nH]c12	CN(C)CCNc1ncnc2c3cc(C)ccc3[nH]c12	84.5016	103.683	94.0922	13.5632						100
PathogenBox_PlateB	A06	MMV688854	MMV688854-01	CRYPTOSPORIDIOSIS		452.979	416.519	C24H28N6O	CCOc1ccc2cc(ccc2c1)c3nn(CC4CCN(C)CC4)c5ncnc(N)c35	CCOc1ccc2cc(ccc2c1)c3nn(CC4CCN(C)CC4)c5ncnc(N)c35	0.356798	-7.39881	-3.521	5.48404	84.1028	100.253	75.4064	83.5046	103.382	100	55.8	91.3	74.8434	95.2395	98.6388	90.9759	74.7857		47.7	84.2	79.4731	97.7463	87.0226	87.2402	89.0838	100	6.54739	3.54515	16.4278	5.28299	20.2205	#DIV/0!	10.4048	6.54739	51.75	87.75	5.72756	5.02046
PathogenBox_PlateB	A07	MMV011903	MMV676525-01	MALARIA		374.404	374.404	C20H18N6O2	Cc1ccc(NC(=O)c2nc[nH]c2C(=O)Nc3nc4ccccc4[nH]3)c(C)c1	Cc1ccc(NC(=O)c2nc[nH]c2C(=O)Nc3nc4ccccc4[nH]3)c(C)c1	101.212	192.269	146.741	64.3876						100
PathogenBox_PlateB	A08	MMV020591	MMV676548-01	MALARIA		385.467	385.467	C24H23N3O2	CC(C)C(NC(=O)Cc1cccc2ccccc12)C(=O)Nc3cccc(c3)C#N	CC(C)C(NC(=O)Cc1cccc2ccccc12)C(=O)Nc3cccc(c3)C#N	103.828	138.122	120.975	24.2495						100
PathogenBox_PlateB	A09	MMV020623	MMV676436-01	MALARIA		414.509	414.509	C25H26N4O2	Cc1onc(C)c1C(=O)N2CCCC(C2)c3[nH]c4c(C)cccc4c3c5ccncc5	Cc1onc(C)c1C(=O)N2CCCC(C2)c3[nH]c4c(C)cccc4c3c5ccncc5	78.9712	24.2535	51.6124	38.6913						100
PathogenBox_PlateB	A10	MMV020512	MMV676408-01	MALARIA		415.493	415.493	C25H25N3O3	Cc1ccc(Oc2ccc(NC(=O)CNc3ccccc3N4CCCC4=O)cc2)cc1	Cc1ccc(Oc2ccc(NC(=O)CNc3ccccc3N4CCCC4=O)cc2)cc1	78.4955	135.733	107.114	40.4732						100
PathogenBox_PlateB	A11	MMV688761	MMV688761-01	SCHISTOSOMIASIS		461.511	461.511	C20H19N3O6S2	CS(=O)(=O)c1ccc(cc1[N+](=O)[O-])C(=O)N(CC2CCCO2)c3nc4ccccc4s3	CS(=O)(=O)c1ccc(cc1[N+](=O)[O-])C(=O)N(CC2CCCO2)c3nc4ccccc4s3	102.758	117.817	110.287	10.6484						100
PathogenBox_PlateB	B02	MMV012074	MMV676446-02	TUBERCULOSIS		299.761	299.761	C16H14N3OCl	Cc1nc2ccccn2c1C(=O)NCc3ccc(Cl)cc3	Cc1nc2ccccn2c1C(=O)NCc3ccc(Cl)cc3	56.1362	10.1194	33.1278	32.5387						100
PathogenBox_PlateB	B03	MMV676604	MMV676604-01	KINETOPLASTIDS		371.457	371.457	C18H21N5O2S	CC(C)n1c(C)ncc1c2ccnc(Nc3ccc(cc3)S(=O)(=O)C)n2	CC(C)n1c(C)ncc1c2ccnc(Nc3ccc(cc3)S(=O)(=O)C)n2	7.90902	4.54545	6.22724	2.3784	104.486	99.1028	88.1979	95.3298	107.707	100	68.4	98.3	95.8732	102.441	90.3421	74.8434	80.605		63.4	95.5	100.18	100.772	89.27	85.0866	94.156	100	6.09028	2.36083	1.51621	14.4861	19.1641	#DIV/0!	8.72349	6.09028	65.9	96.9	3.53553	1.9799
PathogenBox_PlateB	B04	MMV002529	MMV002529-01	REFERENCE COMPOUNDS	Praziquantel	312.413	312.413	C19H24N2O2	O=C(C1CCCCC1)N2CC3N(CCc4ccccc34)C(=O)C2	O=C(C1CCCCC1)N2CC3N(CCc4ccccc34)C(=O)C2	65.8886	119.608	92.7486	37.9857						100
PathogenBox_PlateB	B05	MMV687776	MMV687776-01	LYMPHATIC FILARIASIS		609.204	609.204	C28H23N2O4BCl2F4	Cc1cc(ccc1C(=O)NCc2ccc3B(O)OC(C)(C)c3c2)C4=NOC(C4)(c5cc(Cl)c(F)c(Cl)c5)C(F)(F)F	Cc1cc(ccc1C(=O)NCc2ccc3B(O)OC(C)(C)c3c2)C4=NOC(C4)(c5cc(Cl)c(F)c(Cl)c5)C(F)(F)F	91.1024	157.233	124.168	46.7614						100
PathogenBox_PlateB	B06	MMV687800	MMV687800-02	REFERENCE COMPOUNDS	Clofazimine	473.396	473.396	C27H22N4Cl2	CC(C)N=C1C=C2N(c3ccc(Cl)cc3)c4ccccc4N=C2C=C1Nc5ccc(Cl)cc5	CC(C)N=C1C=C2N(c3ccc(Cl)cc3)c4ccccc4N=C2C=C1Nc5ccc(Cl)cc5	75.1654	135.335	105.25	42.5464						100
PathogenBox_PlateB	B07	MMV020982	MMV020982-02	MALARIA		374.444	374.444	C22H22N4O2	CC(C)(C)c1cc(cc(c1)C(=O)Nc2cccnc2)C(=O)Nc3cccnc3	CC(C)(C)c1cc(cc(c1)C(=O)Nc2cccnc2)C(=O)Nc3cccnc3	115.186	189.881	152.533	52.8169						100
PathogenBox_PlateB	B08	MMV020120	MMV676455-01	MALARIA		354.538	354.538	C23H34N2O	CC1CC1C(=O)NC2CCN(CC3(CCCCC3)c4ccccc4)CC2	CC1CC1C(=O)NC2CCN(CC3(CCCCC3)c4ccccc4)CC2	73.2625	112.442	92.8522	27.7041						100
PathogenBox_PlateB	B09	MMV676605	MMV676605-01	MALARIA		421.494	421.494	C26H23N5O	C[C@@]1(O)C[C@@H](C1)c2nc(c3ccc4ccc(nc4c3)c5ccccc5)c6c(N)nccn26	C[C@@]1(O)C[C@@H](C1)c2nc(c3ccc4ccc(nc4c3)c5ccccc5)c6c(N)nccn26	77.3062	188.487	132.897	78.6168						100
PathogenBox_PlateB	B10	MMV007638	MMV676494-01	MALARIA		416.518	416.518	C20H20N2O4S2	CCOc1ccc(cc1)c2nc(NC(=O)CS(=O)(=O)c3ccccc3)sc2C	CCOc1ccc(cc1)c2nc(NC(=O)CS(=O)(=O)c3ccccc3)sc2C	63.8073	38.9847	51.396	17.5522						100
PathogenBox_PlateB	B11	MMV021057	MMV021057-01	MALARIA	Azoxystrobin	403.394	403.394	C22H17N3O5	CO\C=C(\C(=O)OC)/c1ccccc1Oc2cc(Oc3ccccc3C#N)ncn2	CO\C=C(\C(=O)OC)/c1ccccc1Oc2cc(Oc3ccccc3C#N)ncn2	3.03278	0.165893	1.59934	2.0272	5.77389	14.4862	53.9187	44.8083	67.0782	88.4279	0.9	38.2	-2.93842	-2.24703	10.8318	45.5744	54.9082		0.3	2.7	1.41773	6.11958	32.3753	45.1913	60.9932	88.4279	6.16053	11.8322	30.467	0.541699	8.60552	#DIV/0!	11.5214	8.60552	0.6	20.45	0.424264	25.1023	0.06
PathogenBox_PlateB	C02	MMV690027	MMV690027-01	KINETOPLASTIDS		584.708	584.708	C33H40N6O4	COC1=C(OCCCCOC2=CC=C(C3=NNN=N3)C=C2)C=C(C([C@@H]4[C@H]5CC=CC4)=NN(C6CCCCCC6)C5=O)C=C1	COC1=C(OCCCCOC2=CC=C(C3=NNN=N3)C=C2)C=C(C([C@@H]4[C@H]5CC=CC4)=NN(C6CCCCCC6)C5=O)C=C1	1.42719	-3.61646	-1.09463	3.5664	10.3451	76.7868	97.2623	86.7715	97.6764	100	10.2	25.4	51.3936	60.2665	77.2632	67.0652	77.8394		27	81.5	30.8693	68.5266	87.2628	76.9183	87.7579	100	29.0257	11.6816	14.1415	13.9345	14.0269	#DIV/0!	16.562	14.0269	18.6	53.45	11.8794	39.6687
PathogenBox_PlateB	C03	MMV676600	MMV676600-01	KINETOPLASTIDS		474.555	474.555	C26H30N6O3	CO[C@@H](C(=O)N1Cc2[nH]nc(NC(=O)c3ccc(cc3)N4CCN(C)CC4)c2C1)c5ccccc5	CO[C@@H](C(=O)N1Cc2[nH]nc(NC(=O)c3ccc(cc3)N4CCN(C)CC4)c2C1)c5ccccc5	123.155	189.881	156.518	47.1823						100
PathogenBox_PlateB	C04	MMV676382	MMV676382-01	SCHISTOSOMIASIS		377.443	377.443	C20H23N7O	Cn1ncc2c(nc(NCCc3c[nH]c4ccccc34)nc12)N1CCOCC1	Cn1ncc2c(nc(NCCc3c[nH]c4ccccc34)nc12)N1CCOCC1	80.3984	-5.80624	37.2961	60.9559						100
PathogenBox_PlateB	C05	MMV001625	MMV001625-01	REFERENCE COMPOUNDS	alpha-Difluoromethylornithine	236.6	182.17	C6H12N2O2F2	NCCCC(N)(C(F)F)C(=O)O	NCCCC(N)(C(F)F)C(=O)O	106.445	160.219	133.332	38.0242						100
PathogenBox_PlateB	C06	MMV001493	MMV001493-01	ONCHOCERCIASIS	Isradipine	371.387	371.387	C19H21N3O5	COC(=O)C1=C(C)NC(=C(C1c2cccc3nonc23)C(=O)OC(C)C)C	COC(=O)C1=C(C)NC(=C(C1c2cccc3nonc23)C(=O)OC(C)C)C	-0.227383	-3.61646	-1.92192	2.39644	59.4391	72.6221	70.0781	107.546	68.2278	100	37	87.2	80.8586	92.0426	99.7246	64.6473	101.702		53.1	88	70.1489	82.3324	84.9013	86.0964	84.9647	100	15.1458	13.7324	20.9633	30.3336	23.6696	#DIV/0!	20.7689	20.9633	45.05	87.6	11.3844	0.565685
PathogenBox_PlateB	C07	MMV020136	MMV676441-01	MALARIA		366.462	366.462	C15H18N4O3S2	CNC(=O)c1cc(cs1)S(=O)(=O)N2CCN(CC2)c3ccccn3	CNC(=O)c1cc(cs1)S(=O)(=O)N2CCN(CC2)c3ccccn3	110.548	175.149	142.849	45.6801						100
PathogenBox_PlateB	C08	MMV020710	MMV676514-01	MALARIA		399.838	399.838	C19H18N5O3Cl	COc1ccc(Cl)cc1NC(=O)CN(C)C(=O)c2cnn(n2)c3ccccc3	COc1ccc(Cl)cc1NC(=O)CN(C)C(=O)c2cnn(n2)c3ccccc3	20.2185	41.3736	30.7961	14.9589						100
PathogenBox_PlateB	C09	MMV020517	MMV676544-01	MALARIA		364.449	364.449	C21H24N4O2	COc1ccccc1CNC(=O)c2cc(nc3c2cnn3C(C)C)C4CC4	COc1ccccc1CNC(=O)c2cc(nc3c2cnn3C(C)C)C4CC4	-0.422284	-5.4081	-2.91519	3.5255	57.3576	89.9682	133.218	94.1313	58.9766	100	33.3	86.2	127.459	89.7268	91.3083	93.4548	96.4485		70.4	91.5	92.4082	89.8475	112.263	93.793	77.7125	100	49.5691	0.170728	29.6344	0.47834	26.4966	#DIV/0!	21.2698	26.4966	51.85	88.85	26.2337	3.74767
PathogenBox_PlateB	C10	MMV019721	MMV676410-01	MALARIA		437.968	437.968	C19H20N3O3ClS2	CCN(CC)S(=O)(=O)c1ccc(Cl)c(c1)C(=O)Nc2ccc3nc(C)sc3c2	CCN(CC)S(=O)(=O)c1ccc(Cl)c(c1)C(=O)Nc2ccc3nc(C)sc3c2	77.8414	160.02	118.931	58.109						100
PathogenBox_PlateB	C11	MMV688763	MMV688763-01	SCHISTOSOMIASIS		351.834	351.834	C13H10N5OClS2	CNc1nnc(SC2=C(Cl)C(=O)N(N=C2)c3ccccc3)s1	CNc1nnc(SC2=C(Cl)C(=O)N(N=C2)c3ccccc3)s1	2.49758	-3.01924	-0.26083	3.90099	85.7132	119.302	88.658	103.796	81.9402	100	56.4	93.2	79.9136	80.5474	74.9586	78.7036	57.2704		53.3	88.4	82.8134	99.9248	81.8083	91.2498	69.6053	100	4.10095	27.4038	9.68693	17.743	17.4441	#DIV/0!	15.2758	17.4441	54.85	90.8	2.19203	3.39411
PathogenBox_PlateB	D02	MMV020537	MMV676507-02	MALARIA		334.825	334.825	C16H15N2O2ClS	Clc1ccc2OCCN(c3ccc(s3)C(=O)NC4CC4)c2c1	Clc1ccc2OCCN(c3ccc(s3)C(=O)NC4CC4)c2c1	-0.747117	-4.81088	-2.779	2.87352	-11.3328	81.4108	137.149	76.3226	50.4192	100	9.4	14.8	92.777	81.4799	97.9171	107.859	133.333		59.6	88.8	40.7221	81.4454	117.533	92.0906	91.8763	100	73.6167	0.0488611	27.7415	22.2992	58.6291	#DIV/0!	36.4671	27.7415	34.5	51.8	35.4968	52.3259
PathogenBox_PlateB	D03	MMV637953	MMV688995-01	REFERENCE COMPOUNDS	Suramin	1435.28	1297.28	C51H40N6O23S6	Cc1ccc(cc1NC(=O)c2cccc(NC(=O)Nc3cccc(c3)C(=O)Nc4cc(ccc4C)C(=O)Nc5ccc(c6cc(cc(c56)S(=O)(=O)O)S(=O)(=O)O)S(=O)(=O)O)c2)C(=O)Nc7ccc(c8cc(cc(c78)S(=O)(=O)O)S(=O)(=O)O)S(=O)(=O)O	Cc1ccc(cc1NC(=O)c2cccc(NC(=O)Nc3cccc(c3)C(=O)Nc4cc(ccc4C)C(=O)Nc5ccc(c6cc(cc(c56)S(=O)(=O)O)S(=O)(=O)O)S(=O)(=O)O)c2)C(=O)Nc7ccc(c8cc(cc(c78)S(=O)(=O)O)S(=O)(=O)O)S(=O)(=O)O	88.7832	193.663	141.223	74.1612						100
PathogenBox_PlateB	D04	MMV676536	MMV676536-01	SCHISTOSOMIASIS		373.492	373.492	C18H19N3O2S2	COCC(C)NC(=O)CSc1ncnc2sc(cc12)-c1ccccc1	COCC(C)NC(=O)CSc1ncnc2sc(cc12)-c1ccccc1	85.9883	43.7624	64.8753	29.8582						100
PathogenBox_PlateB	D05	MMV000063	MMV000063-01	REFERENCE COMPOUNDS	Sitamaquine	515.71	343.515	C21H33N3O	CCN(CC)CCCCCCNc1cc(OC)cc2c(C)ccnc12	CCN(CC)CCCCCCNc1cc(OC)cc2c(C)ccnc12	1.48666	-4.21367	-1.36351	4.03074	-0.973926	96.6641	109.962	83.6887	85.9893	100	10.8	18.7	-1.95895	67.8142	99.0997	94.3752	92.1282		8.8	16.8	-1.46644	82.2391	104.531	89.0319	89.0587	100	0.696516	20.4	7.68053	7.55655	4.34088	#DIV/0!	8.13489	7.55655	9.8	17.75	1.41421	1.3435
PathogenBox_PlateB	D06	MMV689255	MMV689255-01	CRYPTOSPORIDIOSIS	D-Eritadenine	253.215	253.215	C9H11N5O4	Nc1ncnc2c1ncn2C[C@@H](O)[C@@H](O)C(=O)O	Nc1ncnc2c1ncn2C[C@@H](O)[C@@H](O)C(=O)O	86.9397	180.126	133.533	65.8927						100
PathogenBox_PlateB	D07	MMV019838	MMV676374-01	MALARIA		412.293	412.293	C18H10N4OF6	FC(F)(F)c1cc(cc(c1)C(F)(F)F)C(=O)Nc2ccnc(n2)c3cccnc3	FC(F)(F)c1cc(cc(c1)C(F)(F)F)C(=O)Nc2ccnc(n2)c3cccnc3	92.7079	245.023	168.866	107.703						100
PathogenBox_PlateB	D08	MMV020520	MMV676516-01	MALARIA		417.509	417.509	C25H27N3O3	Cc1cc2ccccc2n1CC(=O)N3CC(Oc4ccccc34)C(=O)N5CCCCC5	Cc1cc2ccccc2n1CC(=O)N3CC(Oc4ccccc34)C(=O)N5CCCCC5	90.6266	73.6231	82.1249	12.0233						100
PathogenBox_PlateB	D09	MMV019234	MMV676419-01	MALARIA		382.438	382.438	C20H18N2O4S	COc1ccc(cc1OC)C2CC(=NN2C(=O)c3occc3)c4cccs4	COc1ccc(cc1OC)C2CC(=NN2C(=O)c3occc3)c4cccs4	83.788	117.021	100.404	23.499						100
PathogenBox_PlateB	D10	MMV016136	MMV676594-01	MALARIA		349.825	349.825	C19H16N5Cl	Cc1cc(Nc2ccncc2)n3nc(C)c(c4ccccc4Cl)c3n1	Cc1cc(Nc2ccncc2)n3nc(C)c(c4ccccc4Cl)c3n1	73.203	132.15	102.676	41.6818						100
PathogenBox_PlateB	D11	MMV688762	MMV688762-01	SCHISTOSOMIASIS		353.46	353.46	C24H23N3	C1CCN(C1)C(c2ccccn2)c3c([nH]c4ccccc34)c5ccccc5	C1CCN(C1)C(c2ccccn2)c3c([nH]c4ccccc34)c5ccccc5	2.20025	9.7213	5.96078	5.31818	60.1764	94.3635	86.6794	69.2868	97.0322	100	36.5	89.7	55.9453	85.0414	98.005	100.194	92.301		33.1	99.5	58.0608	89.7025	92.3422	84.7406	94.6666	100	2.99185	6.59171	8.0084	21.855	3.34544	#DIV/0!	8.55848	6.59171	34.8	94.6	2.40416	6.92965
PathogenBox_PlateB	E02	MMV676386	MMV676386-02	TUBERCULOSIS		335.357	335.357	C19H17N3O3	Cc1cccc(Cn2ccc(NC(=O)c3ccc4OCOc4c3)n2)c1	Cc1cccc(Cn2ccc(NC(=O)c3ccc4OCOc4c3)n2)c1	1.54612	-3.41739	-0.935631	3.50973	105.268	86.6334	107.707	66.8942	81.5721	100	66.5	93.2	82.0454	95.7004	78.5884	88.556	61.6493		53.6	88.2	93.6569	91.1669	93.1477	77.7251	71.6107	100	16.4212	6.41131	20.59	15.3172	14.0876	#DIV/0!	14.5655	15.3172	60.05	90.7	9.12168	3.53553
PathogenBox_PlateB	E03	MMV688773	MMV688773-01	REFERENCE COMPOUNDS		260.249	260.249	C12H12N4O3	[O-][N+](=O)c1nccn1CC(=O)NCc2ccccc2	[O-][N+](=O)c1nccn1CC(=O)NCc2ccccc2	102.341	156.437	129.389	38.251						100
PathogenBox_PlateB	E04	MMV000011	MMV688996-01	REFERENCE COMPOUNDS	Doxycycline	480.9	444.44	C22H24N2O8	C[C@@H]1[C@H]2[C@H](O)[C@H]3[C@H](N(C)C)C(=C(C(=O)N)C(=O)[C@@]3(O)C(=C2C(=O)c4c(O)cccc14)O)O	C[C@@H]1[C@H]2[C@H](O)[C@H]3[C@H](N(C)C)C(=C(C(=O)N)C(=O)[C@@]3(O)C(=C2C(=O)c4c(O)cccc14)O)O	108.645	133.145	120.895	17.3244						100
PathogenBox_PlateB	E05	MMV687775	MMV687775-01	LYMPHATIC FILARIASIS		462.03	462.03	C19H14NO3BCl2F4	CC1(C)OB(O)c2ccc(cc12)C3=NOC(C3)(c4cc(Cl)c(F)c(Cl)c4)C(F)(F)F	CC1(C)OB(O)c2ccc(cc12)C3=NOC(C3)(c4cc(Cl)c(F)c(Cl)c4)C(F)(F)F	2.61652	-3.81553	-0.599505	4.54814	0.360429	100.575	91.0506	71.4954	80.0077	100	11.3	19.4	-2.07418	114.944	83.7739	94.3176	78.7613		12.1	19.3	-0.856876	107.76	87.4122	82.9065	79.3845	100	1.72153	10.1604	5.14544	16.1377	0.881349	#DIV/0!	6.8093	5.14544	11.7	19.35	0.565685	0.0707107
PathogenBox_PlateB	E06	MMV002817	MMV002817-01	ONCHOCERCIASIS	Iodoquinol	396.953	396.953	C9H5NOI2	Oc1c(I)cc(I)c2cccnc12	Oc1c(I)cc(I)c2cccnc12	0.891994	-5.80624	-2.45712	4.73637	0.682515	-0.329755	72.0475	76.6948	66.8482	100	2.3	4.5	-1.61325	0.172848	93.6262	73.1149	81.5268		2.8	4.8	-0.465368	-0.0784531	82.8369	74.9048	74.1875	100	1.62335	0.355394	15.2584	2.53138	10.3794	#DIV/0!	6.02959	2.53138	2.55	4.65	0.353553	0.212132	8
PathogenBox_PlateB	E07	MMV676442	MMV676442-01	MALARIA		415.531	415.531	C25H29N5O	CC(C)c1ncc(c2ccncc2)c(n1)[C@@H]3CC[C@@H](CNC(=O)c4cccnc4)CC3	CC(C)c1ncc(c2ccncc2)c(n1)[C@@H]3CC[C@@H](CNC(=O)c4cccnc4)CC3	58.6932	169.376	114.035	78.2647						100
PathogenBox_PlateB	E08	MMV020152	MMV676513-01	MALARIA		278.311	278.311	C17H14N2O2	Cc1onc(c1)C(=O)Nc2ccc(cc2)c3ccccc3	Cc1onc(c1)C(=O)Nc2ccc(cc2)c3ccccc3	137.605	260.551	199.078	86.9358						100
PathogenBox_PlateB	E09	MMV024397	MMV676529-01	MALARIA		335.451	335.451	C21H25N3O	O=C(NC1CC1)c2ccc(nc2)N3CCC(Cc4ccccc4)CC3	O=C(NC1CC1)c2ccc(nc2)N3CCC(Cc4ccccc4)CC3	97.1679	111.646	104.407	10.2373						100
PathogenBox_PlateB	E10	MMV019807	MMV676425-01	MALARIA		323.783	323.783	C18H14N3OCl	Cc1ccc2cc(C3NC(=O)c4ccccc4N3)c(Cl)nc2c1	Cc1ccc2cc(C3NC(=O)c4ccccc4N3)c(Cl)nc2c1	107.931	169.376	138.654	43.4481						100
PathogenBox_PlateB	E11	MMV560185	MMV560185-01	MALARIA		289.382	289.382	C19H19N3	C1CCN(CC1)c2cc(nc3ccccc23)c4ccccn4	C1CCN(CC1)c2cc(nc3ccccc23)c4ccccn4	1.96239	-0.431321	0.765534	1.69261	90.0383	100.529	93.9494	72.1396	69.6549	100	59.7	93.2	90.9759	82.103	88.4984	75.5924	70.2917		60.2	91.6	90.5071	91.3161	91.2239	73.866	69.9733	100	0.662934	13.0293	3.85444	2.44149	0.450267	#DIV/0!	4.08768	2.44149	59.95	92.4	0.353553	1.13137
PathogenBox_PlateB	F02	MMV019189	MMV676451-02	MALARIA		309.391	309.391	C17H15N3OS	Cc1ccc2c(NC(=O)C23NN=C(S3)c4ccccc4)c1C	Cc1ccc2c(NC(=O)C23NN=C(S3)c4ccccc4)c1C	4.22211	4.58015	4.40113	0.253177	12.0266	110.321	129.055	44.8685	62.2145	100	12.6	27	96.0531	108.197	109.214	100.628	107.463		63.2	95.5	54.0398	109.259	119.134	72.7484	84.8388	100	59.4157	1.50153	14.0293	39.4282	31.9956	#DIV/0!	29.2741	31.9956	37.9	61.25	35.7796	48.4368
PathogenBox_PlateB	F03	MMV688774	MMV688774-01	REFERENCE COMPOUNDS	Posaconazole	700.777	700.777	C37H42N8O4F2	CC[C@@H]([C@H](C)O)N1N=CN(C1=O)c2ccc(cc2)N3CCN(CC3)c4ccc(OC[C@@H]5CO[C@](Cn6cncn6)(C5)c7ccc(F)cc7F)cc4	CC[C@@H]([C@H](C)O)N1N=CN(C1=O)c2ccc(cc2)N3CCN(CC3)c4ccc(OC[C@@H]5CO[C@](Cn6cncn6)(C5)c7ccc(F)cc7F)cc4	2.25972	-1.42668	0.416522	2.60667	2.70706	-0.605828	-0.145706	-1.52607	-1.48006	100	<0,097	<0,097	-2.76557	-1.95895	-2.36226	-2.01656	-2.76557		<0,097	<0,097	-0.0292596	-1.28239	-1.25398	-1.77132	-2.12282	100	3.86973	0.956801	1.56734	0.34683	0.908995	#DIV/0!	1.52994	0.956801	<0,09765625	<0,09765625	0	0	<0,004
PathogenBox_PlateB	F04	MMV003270	MMV689212-01	HOOKWORM	Zoxazolamine	168.583	168.583	C7H5N2OCl	ClC1=CC(N=C(N)O2)=C2C=C1	ClC1=CC(N=C(N)O2)=C2C=C1	42.1616	94.7246	68.4431	37.1677						100
PathogenBox_PlateB	F05	MMV637229	MMV689213-01	TRICHURIASIS	Clemastine	459.968	343.898	C21H26NOCl	ClC1=CC=C([C@@](C)(C2=CC=CC=C2)OCCC3N(C)CCC3)C=C1	ClC1=CC=C([C@@](C)(C2=CC=CC=C2)OCCC3N(C)CCC3)C=C1	0.654129	-1.42668	-0.386273	1.47135	2.15491	74.3942	86.3113	106.511	97.2163	100	9.6	19.1	-2.53511	82.6792	94.0871	71.7321	56.8095		10.1	17.5	-0.190101	78.5367	90.1992	89.1214	77.0129	100	3.31634	5.85836	5.49832	24.5922	28.5719	#DIV/0!	13.5674	5.85836	9.85	18.3	0.353553	1.13137
PathogenBox_PlateB	F06	MMV688853	MMV688853-01	CRYPTOSPORIDIOSIS		389.878	353.418	C19H23N5O2	CCOc1ccc2cc(cnc2c1)c3nn(c(N)c3C(=O)N)C(C)(C)C	CCOc1ccc2cc(cnc2c1)c3nn(c(N)c3C(=O)N)C(C)(C)C	110.369	85.9655	98.1675	17.2562						100
PathogenBox_PlateB	F07	MMV020321	MMV676518-01	MALARIA		386.801	386.801	C18H18N2O2ClF3	COc1ccccc1C(C)NCC(=O)Nc2cc(ccc2Cl)C(F)(F)F	COc1ccccc1C(C)NCC(=O)Nc2cc(ccc2Cl)C(F)(F)F	61.9639	-4.61181	28.676	47.0761						100
PathogenBox_PlateB	F08	MMV019087	MMV676537-01	MALARIA		420.395	420.395	C19H19N6O2F3	Cc1cc(C)n2nc(nc2n1)C(=O)Nc3cc(ccc3N4CCOCC4)C(F)(F)F	Cc1cc(C)n2nc(nc2n1)C(=O)Nc3cc(ccc3N4CCOCC4)C(F)(F)F	148.249	175.348	161.799	19.1618						100
PathogenBox_PlateB	F09	MMV676528	MMV676528-01	MALARIA		433.884	433.884	C20H17N3O3ClFS	CN(c1ccc(F)cc1)S(=O)(=O)c2ccc(Cl)c(c2)C(=O)Nc3cccc(C)n3	CN(c1ccc(F)cc1)S(=O)(=O)c2ccc(Cl)c(c2)C(=O)Nc3cccc(C)n3	76.4142	63.6695	70.0419	9.01182						100
PathogenBox_PlateB	F10	MMV020320	MMV676511-01	MALARIA		359.389	359.389	C20H17N5O2	Cc1oc(NC(=O)c2cn(nc2c3ccccc3C)c4ccccc4)nn1	Cc1oc(NC(=O)c2cn(nc2c3ccccc3C)c4ccccc4)nn1	47.0378	138.122	92.58	64.4063						100
PathogenBox_PlateB	F11	MMV085210	MMV676559-02	MALARIA		445.969	445.969	C22H24N3O3ClS	Clc1ccc(cc1)S(=O)(=O)NC(Cc2c[nH]c3ccccc23)C(=O)N4CCCCC4	Clc1ccc(cc1)S(=O)(=O)NC(Cc2c[nH]c3ccccc23)C(=O)N4CCCCC4	87.0586	0.165893	43.6123	61.4425						100
PathogenBox_PlateB	G02	MMV069458	MMV676508-02	TUBERCULOSIS		222.557	222.557	C6H2N4ClF3	FC(F)(F)c1nnc2ccc(Cl)nn12	FC(F)(F)c1nnc2ccc(Cl)nn12	84.7395	147.678	116.208	44.5039						100
PathogenBox_PlateB	G03	MMV688991	MMV688991-01	REFERENCE COMPOUNDS	Nitazoxanide	307.282	307.282	C12H9N3O5S	CC(=O)Oc1ccccc1C(=O)Nc2ncc(s2)[N+](=O)[O-]	CC(=O)Oc1ccccc1C(=O)Nc2ncc(s2)[N+](=O)[O-]	98.5951	108.859	103.727	7.25743						100
PathogenBox_PlateB	G04	MMV687801	MMV687801-01	REFERENCE COMPOUNDS	Ethambutol	277.23	204.31	C10H24N2O2	CC[C@H](CO)NCCN[C@H](CC)CO	CC[C@H](CO)NCCN[C@H](CC)CO	93.8973	183.311	138.604	63.2252						100
PathogenBox_PlateB	G05	MMV689480	MMV689480-01	REFERENCE COMPOUNDS	Buparvaquone	326.429	326.429	C21H26O3	O=C1C(CC2CCC(C(C)(C)C)CC2)=C(C(C3=C1C=CC=C3)=O)O	O=C1C(CC2CCC(C(C)(C)C)CC2)=C(C(C3=C1C=CC=C3)=O)O	0.951461	-2.6211	-0.83482	2.52618	124.757	116.615	105.552	95.2198	91.7382	100	71.3	94.6	99.1461	95.0291	105.48	89.8264	99.3723		62.4	90.8	111.952	105.822	105.516	92.5231	95.5553	100	18.1098	15.2634	0.0512415	3.81373	5.39809	#DIV/0!	8.52726	5.39809	66.85	92.7	6.29325	2.68701
PathogenBox_PlateB	G06	MMV003152	MMV003152-01	REFERENCE COMPOUNDS	Mebendazole	295.298	295.298	C16H13N3O3	COC(=O)Nc1nc2cc(ccc2[nH]1)C(=O)c3ccccc3	COC(=O)Nc1nc2cc(ccc2[nH]1)C(=O)c3ccccc3	94.4325	127.372	110.902	23.292						100
PathogenBox_PlateB	G07	MMV006239	MMV676473-01	MALARIA		368.239	368.239	C18H14N3OBr	Brc1ccc2NC(=O)C3(NCCc4c3[nH]c5ccccc45)c2c1	Brc1ccc2NC(=O)C3(NCCc4c3[nH]c5ccccc45)c2c1	84.1448	42.9662	63.5555	29.1177						100
PathogenBox_PlateB	G08	MMV000858	MMV676542-01	MALARIA		399.919	399.919	C16H18N3O3ClS2	Clc1ccc(cc1)S(=O)(=O)N2CCN(CC2)C(=S)NCc3occc3	Clc1ccc(cc1)S(=O)(=O)N2CCN(CC2)C(=S)NCc3occc3	92.1133	209.987	151.05	83.3491						100
PathogenBox_PlateB	G09	MMV006741	MMV676459-01	MALARIA		378.476	378.476	C22H26N4O2	COc1cc2ncnc(NC3CCN(Cc4ccccc4)CC3)c2cc1OC	COc1cc2ncnc(NC3CCN(Cc4ccccc4)CC3)c2cc1OC	1.12986	-4.41274	-1.64144	3.91921	110.269	104.822	100.611	92.9736	100.611	100	67.4	93.9	110.004	97.3364	86.6143	91.5908	97.7436		65.8	90.7	110.137	101.079	93.6125	92.2822	99.1771	100	0.187631	5.29331	9.89696	0.977814	2.02734	#DIV/0!	3.67661	2.02734	66.6	92.3	1.13137	2.26274
PathogenBox_PlateB	G10	MMV688768	MMV688768-01	SCHISTOSOMIASIS		325.471	325.471	C19H23N3S	CN1CCN(CC1)C(c2cccs2)c3c(C)[nH]c4ccccc34	CN1CCN(CC1)C(c2cccs2)c3c(C)[nH]c4ccccc34	2.49758	7.33245	4.91502	3.41877	31.8211	100.386	97.0168	87.5828	96.5675	100	15.3	75.9	-0.0678618	84.6689	106.928	86.7047	101.318		10.1	18.2	15.8766	92.5275	101.972	87.1438	98.9426	100	22.5489	11.1137	7.00798	0.620858	3.35884	#DIV/0!	8.93005	7.00798	12.7	47.05	3.67696	40.8001
PathogenBox_PlateB	G11	MMV000023	MMV000023-01	REFERENCE COMPOUNDS	Primaquine	455.353	259.353	C15H21N3O	COc1cc(NC(C)CCCN)c2ncccc2c1	COc1cc(NC(C)CCCN)c2ncccc2c1	0.654129	-0.23225	0.21094	0.626764	116.053	81.2934	97.5783	109.483	95.3883	100	69.8	94	91.0027	100.639	106.158	93.5814	91.4098		59.3	91.6	103.528	90.9662	101.868	101.532	93.3991	100	17.7134	13.6794	6.06707	11.2442	2.81319	#DIV/0!	10.3035	11.2442	64.55	92.8	7.42462	1.69706
PathogenBox_PlateB	H02	MMV676602	MMV676602-01	KINETOPLASTIDS		460.575	460.575	C25H32N8O	CNC(=O)c1nn(C)c2c3nc(Nc4ccc(cc4)N5CCN(C)CC5)ncc3CC(C)(C)c12	CNC(=O)c1nn(C)c2c3nc(Nc4ccc(cc4)N5CCN(C)CC5)ncc3CC(C)(C)c12	1.01093	-0.0331785	0.488874	0.738294	6.21446	66.4124	85.112	107.181	89.1551	100	9.1	21.2	4.99915	110.004	94.5315	88.3334	102.042		12.3	21.8	5.60681	88.2082	89.8217	97.7571	95.5983	100	0.859356	30.8239	6.6606	13.3271	9.11206	#DIV/0!	12.1566	9.11206	10.7	21.5	2.26274	0.424264
PathogenBox_PlateB	H03	MMV000014	MMV688989-01	REFERENCE COMPOUNDS	Mefloquine	414.776	378.316	C17H16N2OF6	O[C@H]([C@H]1CCCCN1)c2cc(nc3c(cccc23)C(F)(F)F)C(F)(F)F	O[C@H]([C@H]1CCCCN1)c2cc(nc3c(cccc23)C(F)(F)F)C(F)(F)F	0.891994	-3.61646	-1.36223	3.18796	100.948	88.5374	97.2414	95.8937	95.3321	100	64.7	93.4	23.1409	89.4192	90.5502	79.3304	99.1008		12.8	49.5	62.0442	88.9783	93.8958	87.6121	97.2165	100	55.0177	0.623537	4.73136	11.712	2.66487	#DIV/0!	14.9499	4.73136	38.75	71.45	36.6988	31.042
PathogenBox_PlateB	H04	MMV687803	MMV687803-01	REFERENCE COMPOUNDS	Linezolid	337.346	337.346	C16H20N3O4F	CC(=O)NC[C@@H]1CN(C(=O)O1)c2ccc(N3CCOCC3)c(F)c2	CC(=O)NC[C@@H]1CN(C(=O)O1)c2ccc(N3CCOCC3)c(F)c2	106.683	106.669	106.676	0.00964897						100																100
PathogenBox_PlateB	H05	MMV668727	MMV668727-01	ONCHOCERCIASIS		384.283	384.283	C17H10N4F6	Nc1ncc(cc1c2ccc(nc2)C(F)(F)F)c3ccc(nc3)C(F)(F)F	Nc1ncc(cc1c2ccc(nc2)C(F)(F)F)c3ccc(nc3)C(F)(F)F	113.402	75.6138	94.508	26.7204						100																100
PathogenBox_PlateB	H06	MMV019742	MMV676552-01	MALARIA		410.496	410.496	C21H22N4O3S	Cc1ccc(cc1)S(=O)(=O)N2CCN(CC2)C(=O)c3cc([nH]n3)c4ccccc4	Cc1ccc(cc1)S(=O)(=O)N2CCN(CC2)C(=O)c3cc([nH]n3)c4ccccc4	111.499	181.321	146.41	49.3711						100																100
PathogenBox_PlateB	H07	MMV009054	MMV676581-01	MALARIA		351.193	351.193	C15H12N4O2Cl2	Cc1onc(c1)C(=O)Nc2cnn(Cc3ccc(Cl)cc3Cl)c2	Cc1onc(c1)C(=O)Nc2cnn(Cc3ccc(Cl)cc3Cl)c2	123.274	119.608	121.441	2.59164						100																100
PathogenBox_PlateB	H08	MMV006901	MMV676458-01	MALARIA		306.369	306.369	C18H18N4O	CN(C)c1cc(NC(=O)Nc2ccccc2)c3ccccc3n1	CN(C)c1cc(NC(=O)Nc2ccccc2)c3ccccc3n1	1.24879	14.8971	8.07297	9.65084	-5.07265	111.954	97.1291	114.312	86.1227	100	11.6	18.2	39.292	88.1072	69.5583	92.2694	108.828		16.7	100	17.1097	100.031	83.3437	103.291	97.4752	100	31.3705	16.8622	19.4955	15.5868	16.0548	#DIV/0!	19.874	16.8622	14.15	59.1	3.60624	57.8413
PathogenBox_PlateB	H09	MMV020391	MMV676531-01	MALARIA		394.921	394.921	C19H23N2O3ClS	CC(C)C(C(=O)Nc1ccc(cc1)S(=O)(=O)N(C)C)c2ccc(Cl)cc2	CC(C)C(C(=O)Nc1ccc(cc1)S(=O)(=O)N(C)C)c2ccc(Cl)cc2	126.187	116.423	121.305	6.90427						100																100
PathogenBox_PlateB	H10	MMV676380	MMV676380-02	MALARIA		370.79	370.79	C18H15N4O3Cl	CC(=O)Nc1ccc(NC(=O)c2cc([nH]n2)c3cc(Cl)ccc3O)cc1	CC(=O)Nc1ccc(NC(=O)c2cc([nH]n2)c3cc(Cl)ccc3O)cc1	108.288	201.427	154.857	65.8589						100																100
PathogenBox_PlateB	H11	MMV688994	MMV688994-01	REFERENCE COMPOUNDS	Streptomycin	725.499	581.574	C21H39N7O12	CNC1C(O)C(O)C(CO)OC1OC2C(OC3C(O)C(O)C(NC(=N)N)C(O)C3NC(=N)N)OC(C)C2(O)C=O	CNC1C(O)C(O)C(CO)OC1OC2C(OC3C(O)C(O)C(NC(=N)N)C(O)C3NC(=N)N)OC(C)C2(O)C=O	122.738	115.627	119.183	5.02848						100																100
PathogenBox_PlateC	A02	MMV675997	MMV675997-01	KINETOPLASTIDS		424.511	424.511	C24H29N4O2F	Fc1ccc(cc1)N2CCN(CCCCN(CC#N)C(=O)OCc3ccccc3)CC2	Fc1ccc(cc1)N2CCN(CCCCN(CC#N)C(=O)OCc3ccccc3)CC2	0.83876	2.30511	1.57194	1.03687	94.939	93.4229	90.8959	112.122	86.4035	100	61.9	92.8	108.421	121.631	110.23	98.2865	116.247		66.7	94.5	101.68	107.527	100.563	105.204	101.325	100	9.53284	19.9461	13.6714	9.78348	21.1027	#DIV/0!	14.8073	13.6714	64.3	93.65	3.39411	1.20208
PathogenBox_PlateC	A03	MMV676204	MMV676204-01	ONCHOCERCIASIS		334.387	334.387	C21H19N2OF	Fc1ccc(cc1)C(=O)N(CCNc2ccccc2)c3ccccc3	Fc1ccc(cc1)C(=O)N(CCNc2ccccc2)c3ccccc3	9.97239	2.72422	6.34831	5.12523	97.3031	90.5419	88.1869	99.4302	60.9901	100	66.8	100									97.3031	90.5419	88.1869	99.4302	60.9901	100	#DIV/0!	#DIV/0!	#DIV/0!	#DIV/0!	#DIV/0!	#DIV/0!	#DIV/0!	#DIV/0!	66.8	100	#DIV/0!	#DIV/0!
PathogenBox_PlateC	A04	MMV687239	MMV687239-01	TUBERCULOSIS		341.355	341.355	C19H17N3OF2	CC(C)(C(=O)Nc1ccc(F)cc1)n2cc(cn2)c3ccccc3F	CC(C)(C(=O)Nc1ccc(F)cc1)n2cc(cn2)c3ccccc3F	11.4866	2.30511	6.89585	6.49229	85.8981	106.675	97.8591	88.3689	124.982	100	61.1	100	75.4397	91.636	105.027	90.5955	83.5831		51.3	92.2	80.6689	99.1557	101.443	89.4822	104.282	100	7.39523	10.6344	5.06877	1.57441	29.2733	#DIV/0!	10.7892	7.39523	56.2	96.1	6.92965	5.51543
PathogenBox_PlateC	A05	MMV688122	MMV688122-01	TUBERCULOSIS		320.372	320.372	C16H12N6S	Cc1cccc(n1)c2nc(Nc3ccncn3)c4sccc4n2	Cc1cccc(n1)c2nc(Nc3ccncn3)c4sccc4n2	-0.697495	4.23303	1.76777	3.4864	52.2052	127.06	113.751	100.611	105.272	100	26.7	83.3	66.12	90.7312	74.8968	90.5502	74.6253		43.7	92.9	59.1626	108.895	94.3239	95.5805	89.9484	100	9.83922	25.688	27.474	7.1138	21.6701	#DIV/0!	18.357	21.6701	35.2	88.1	12.0208	6.78823
PathogenBox_PlateC	A06	MMV688852	MMV688852-01	TOXOPLASMOSIS		333.791	333.791	C16H17N5ClF	CC(C)(C)n1nc(Cc2ccc(F)c(Cl)c2)c2c(N)ncnc12	CC(C)(C)n1nc(Cc2ccc(F)c(Cl)c2)c2c(N)ncnc12	0.732811	1.63453	1.18367	0.637615	114.144	90.8959	91.6259	102.183	103.924	100	68.8	93.9	79.3757	71.6847	101.589	107.561	81.0044		55.2	92.1	96.7598	81.2903	96.6075	104.872	92.4641	100	24.5849	13.5844	7.04503	3.80276	16.2065	#DIV/0!	13.0447	13.5844	62	93	9.61665	1.27279
PathogenBox_PlateC	A07	MMV687145	MMV687145-01	TUBERCULOSIS		267.347	267.347	C12H17N3O2S	CCCCS(=O)(=O)Nc1ccc2cnn(C)c2c1	CCCCS(=O)(=O)Nc1ccc2cnn(C)c2c1	101.755	110.017	105.886	5.84211						100																100
PathogenBox_PlateC	A08	MMV688327	MMV688327-02	TUBERCULOSIS	Radezolid	474.915	438.455	C22H23N6O3F	CC(=O)NCC1CN(C(=O)O1)c2ccc(c(F)c2)c3ccc(CNCc4cn[nH]n4)cc3	CC(=O)NCC1CN(C(=O)O1)c2ccc(c(F)c2)c3ccc(CNCc4cn[nH]n4)cc3	96.0336	153.94	124.987	40.9458						100																100
PathogenBox_PlateC	A09	MMV008439	MMV687757-02	MALARIA		384.52	384.52	C23H32N2O3	COc1ccc(CN2CCOc3ccc(cc3C2)C(C)(O)CN(C)C)cc1C	COc1ccc(CN2CCOc3ccc(cc3C2)C(C)(O)CN(C)C)cc1C	-0.64452	5.49036	2.42292	4.33802	80.6757	91.289	109.82	103.138	104.766	100	53.8	90.3	102.584	82.3616	99.0556	90.2788	96.7483		67.3	96.6	91.6301	86.8253	104.438	96.7082	100.757	100	15.4918	6.31262	7.61164	9.09258	5.66948	#DIV/0!	8.83562	7.61164	60.55	93.45	9.54594	4.45477
PathogenBox_PlateC	A10	MMV595321	MMV595321-01	KINETOPLASTIDS		458.541	458.541	C21H26N6O4S	CC1=C(C)C(NC(N2N=C(C)C=C2NC(C3=CC=C(S(=O)(N(CC)CC)=O)C=C3)=O)=N1)=O	CC1=C(C)C(NC(N2N=C(C)C=C2NC(C3=CC=C(S(=O)(N(CC)CC)=O)C=C3)=O)=N1)=O	58.4748	67.435	62.9549	6.33586						100																100
PathogenBox_PlateC	A11	MMV687747	MMV687747-01	TUBERCULOSIS		385.254	385.254	C19H17N2O2Br	Cc1cc(OCC(=O)NCc2ccccc2)c3cc(Br)ccc3n1	Cc1cc(OCC(=O)NCc2ccccc2)c3cc(Br)ccc3n1	14.5673	15.6925	15.1299	0.795608	87.3582	104.878	100.442	91.4575	115.267	100		100	94.3957	92.6313	55.0812	87.7453	68.4273		67.9	100	90.8769	98.7549	77.7617	89.6014	91.8472	100	4.97633	8.66001	32.0751	2.62489	33.1207	#DIV/0!	16.2914	8.66001	67.9	100	#DIV/0!	0
PathogenBox_PlateC	B02	MMV020388	MMV020388-02	MALARIA		365.905	365.905	C19H28N3O2Cl	CC(Nc1cc(Cl)ccc1N2CCOCC2)C(=O)N3CCCC(C)C3	CC(Nc1cc(Cl)ccc1N2CCOCC2)C(=O)N3CCCC(C)C3	56.2499	51.2573	53.7536	3.53025						100																100
PathogenBox_PlateC	B03	MMV688547	MMV688547-01	KINETOPLASTIDS		613.469	387.438	C21H21N7O	COc1ccc(cc1c2cn(nn2)c3cccc(c3)C4=NCCN4)C5=NCCN5	COc1ccc(cc1c2cn(nn2)c3cccc(c3)C4=NCCN4)C5=NCCN5	97.7287	90.3185	94.0236	5.2398						100																100
PathogenBox_PlateC	B04	MMV688466	MMV688466-01	TUBERCULOSIS		502.003	465.543	C24H24N5O2FS	Cn1ccnc1CNCCS(=O)(=O)c2cccc(Nc3ccc(cn3)c4cccc(F)c4)c2	Cn1ccnc1CNCCS(=O)(=O)c2cccc(Nc3ccc(cn3)c4cccc(F)c4)c2	48.4626	83.026	65.7443	24.44						100																100
PathogenBox_PlateC	B05	MMV687749	MMV687749-01	TUBERCULOSIS		448.947	412.487	C24H24N6O	C([C@@H]1CN(CCN1)c2nccc(Oc3ccc(cc3)n4ccnc4)n2)c5ccccc5	C([C@@H]1CN(CCN1)c2nccc(Oc3ccc(cc3)n4ccnc4)n2)c5ccccc5	-1.22724	-0.3772	-0.802219	0.601067	92.9175	88.9866	121.388	88.3689	87.4143	100	60.5	91.2	85.1213	81.5925	95.3006	98.8294	86.1166		57.2	91.1	89.0194	85.2896	108.344	93.5992	86.7655	100	5.51273	5.22845	18.4466	7.39665	0.91761	#DIV/0!	7.5004	5.51273	58.85	91.15	2.33345	0.0707107
PathogenBox_PlateC	B06	MMV688846	MMV688846-01	TUBERCULOSIS		383.835	383.835	C20H21NOClF3	Cc1ccccc1CN2CCC(O)(CC2)c3ccc(Cl)c(c3)C(F)(F)F	Cc1ccccc1CN2CCC(O)(CC2)c3ccc(Cl)c(c3)C(F)(F)F	2.37501	1.04778	1.7114	0.938497	89.7167	88.3128	101.228	106.17	91.4575	100	60.3	93.5	1.10841	87.6096	92.3599	95.3911	83.0854		10.6	19.1	45.4125	87.9612	96.7941	100.781	87.2715	100	62.6555	0.497247	6.27097	7.62187	5.9199	#DIV/0!	16.5931	6.27097	35.45	56.3	35.1432	52.6087
PathogenBox_PlateC	B07	MMV054312	MMV054312-01	TUBERCULOSIS		240.306	240.306	C15H16N2O	CC(=O)N1CCc2cc3nc(C)cc(C)c3cc12	CC(=O)N1CCc2cc3nc(C)cc(C)c3cc12	78.3931	90.0671	84.2301	8.25473						100																100
PathogenBox_PlateC	B08	MMV689060	MMV689060-01	KINETOPLASTIDS		313.226	313.226	C14H18N4Cl2	Clc1ccc(CN2CCN(CC2)C3=NCCN3)cc1Cl	Clc1ccc(CN2CCN(CC2)C3=NCCN3)cc1Cl	92.9081	150.084	121.496	40.4294						100																100
PathogenBox_PlateC	B09	MMV689061	MMV689061-01	KINETOPLASTIDS		422.495	422.495	C24H27N4O2F	CC1=C(F)C=CC=C1CN2CCCC(CC3=NC(C4=CC=C(NC(C)=O)C=C4)=NO3)C2	CC1=C(F)C=CC=C1CN2CCCC(CC3=NC(C4=CC=C(NC(C)=O)C=C4)=NO3)C2	-0.697495	4.48449	1.8935	3.66422	124.42	90.8959	92.6929	110.55	86.3474	100	71.2	93.8	88.062	72.318	92.9933	106.249	90.1431		61.2	95.2	106.241	81.607	92.8431	108.4	88.2452	100	25.7092	13.1365	0.212425	3.04137	2.68397	#DIV/0!	8.9567	3.04137	66.2	94.5	7.07107	0.989949
PathogenBox_PlateC	B10	MMV689028	MMV689028-01	KINETOPLASTIDS		474.575	474.575	C26H26N4O3S	O=C(N1CCN(CC2=CC=C(NS(=O)(C3=CC=C(C)C=C3)=O)C=C2)CC1)C4=CC(C#N)=CC=C4	O=C(N1CCN(CC2=CC=C(NS(=O)(C3=CC=C(C)C=C3)=O)C=C2)CC1)C4=CC(C#N)=CC=C4	52.6476	129.128	90.8879	54.08						100																100
PathogenBox_PlateC	B11	MMV688371	MMV688371-02	KINETOPLASTIDS		449.757	449.757	C22H19N2O2Cl3	NCCN(C(=O)c1ccc(Cl)cc1Cl)c2ccc(OCc3ccc(Cl)cc3)cc2	NCCN(C(=O)c1ccc(Cl)cc1Cl)c2ccc(OCc3ccc(Cl)cc3)cc2	-0.220726	9.26236	4.52082	6.70556	1.46873	74.6417	96.3383	100.593	102.598	100	9.5	18.5	-7.63231	114.624	117.967	119.053	131.671		11.4	17.4	-3.08179	94.6328	107.152	109.823	117.135	100	6.43541	28.2717	15.2935	13.0535	20.5578	#DIV/0!	16.7224	15.2935	10.45	17.95	1.3435	0.777817
PathogenBox_PlateC	C02	MMV688508	MMV688508-02	TUBERCULOSIS		358.364	358.364	C19H19N2O4F	CC(=O)NCC1CN(C(=O)O1)c2ccc(c(F)c2)c3ccc(CO)cc3	CC(=O)NCC1CN(C(=O)O1)c2ccc(c(F)c2)c3ccc(CO)cc3	67.5864	157.293	112.439	63.4318						100																100
PathogenBox_PlateC	C03	MMV688283	MMV688283-01	KINETOPLASTIDS		494.996	494.996	C24H23N6O2ClS	CN1CCN(CC1)S(=O)(=O)c2ccc(cc2)c3ccc4c(Nc5ncc(Cl)cn5)ccnc4c3	CN1CCN(CC1)S(=O)(=O)c2ccc(cc2)c3ccc4c(Nc5ncc(Cl)cn5)ccnc4c3	65.4144	132.481	98.9478	47.4233						100																100
PathogenBox_PlateC	C04	MMV687243	MMV687243-01	TUBERCULOSIS		336.181	336.181	C15H14NO3Br	NC(=O)c1cc(Br)ccc1OCCOc2ccccc2	NC(=O)c1cc(Br)ccc1OCCOc2ccccc2	91.3718	94.2582	92.815	2.04096						100																100
PathogenBox_PlateC	C05	MMV687730	MMV687730-01	TUBERCULOSIS		384.515	384.515	C22H32N4O2	CCCCOC(=O)Nc1cc2nc([nH]c2cc1N3CCCC3)C4CCCCC4	CCCCOC(=O)Nc1cc2nc([nH]c2cc1N3CCCC3)C4CCCCC4	7.24865	8.08885	7.66875	0.594114	-0.840719	89.7139	102.112	108.007	88.2553	100	10.5	18.2	-5.87744	138.022	111.365	91.3928	118.635		12.6	18.7	-3.35908	113.868	106.738	99.6999	103.445	100	3.5615	34.1592	6.54284	11.7481	21.4818	#DIV/0!	15.4987	11.7481	11.55	18.45	1.48492	0.353553
PathogenBox_PlateC	C06	MMV687251	MMV687251-01	TUBERCULOSIS		275.305	275.305	C8H9N3O4S2	CN1C(=O)N(C)c2nsc(c2C1=O)S(=O)(=O)C	CN1C(=O)N(C)c2nsc(c2C1=O)S(=O)(=O)C	-1.43913	0.209556	-0.61479	1.1658	93.4819	71.056	117.123	102.78	76.7688	100	61.4	91.2	89.805	107.604	110.696	89.805	100.084		58.5	91.8	91.6435	89.3302	113.91	96.2927	88.4262	100	2.59995	25.8437	4.54454	9.17502	16.486	#DIV/0!	11.7298	9.17502	59.95	91.5	2.05061	0.424264
PathogenBox_PlateC	C07	MMV687254	MMV687254-01	TUBERCULOSIS		305.374	305.374	C19H19N3O	CCCCc1ccc(nc1)C(=O)Nc2nccc3ccccc23	CCCCc1ccc(nc1)C(=O)Nc2nccc3ccccc23	-0.00882905	-2.30511	-1.15697	1.62372	73.4262	72.2715	100.836	76.8904	80.233	100	50.3	85	92.5627	111.198	92.0613	88.9694	118.05		58.8	87	82.9944	91.7346	96.4485	82.9299	99.1416	100	13.5315	27.5251	6.20442	8.54115	26.7408	#DIV/0!	16.5086	13.5315	54.55	86	6.01041	1.41421
PathogenBox_PlateC	C08	MMV688509	MMV688509-02	TOXOPLASMOSIS		455.523	455.523	C28H26N3O2F	Fc1ccc(cc1)-c1[nH]c(cc1-c1ccncc1)C1CCN(CC1)C(=O)OCc1ccccc1	Fc1ccc(cc1)-c1[nH]c(cc1-c1ccncc1)C1CCN(CC1)C(=O)OCc1ccccc1	125.328	109.598	117.463	11.1233						100																100
PathogenBox_PlateC	C09	MMV688361	MMV688361-02	KINETOPLASTIDS		357.408	357.408	C21H19N5O	C1CN=C(N1)c2ccc(cc2)c3cc(on3)c4cccc(c4)C5=NCCN5	C1CN=C(N1)c2ccc(cc2)c3cc(on3)c4cccc(c4)C5=NCCN5	71.6124	75.9011	73.7567	3.03256						100																100
PathogenBox_PlateC	C10	MMV689029	MMV689029-01	KINETOPLASTIDS		490.574	490.574	C26H26N4O4S	O=C(N1CCN(CC2=CC=C(NS(=O)(C3=CC=C(OC)C=C3)=O)C=C2)CC1)C4=CC(C#N)=CC=C4	O=C(N1CCN(CC2=CC=C(NS(=O)(C3=CC=C(OC)C=C3)=O)C=C2)CC1)C4=CC(C#N)=CC=C4	83.5316	143.127	113.329	42.14						100																100
PathogenBox_PlateC	C11	MMV022236	MMV676364-02	MALARIA		439.482	439.482	C21H28N5O2F3	CCN(CC)CCCN1CCN(CC1)C(=O)c2cccc(c2)c3noc(n3)C(F)(F)F	CCN(CC)CCCN1CCN(CC1)C(=O)c2cccc(c2)c3noc(n3)C(F)(F)F	96.2454	140.696	118.471	31.4311						100																100
PathogenBox_PlateC	D02	MMV688410	MMV688410-02	KINETOPLASTIDS		384.902	384.902	C21H25N4OCl	CN(C)CC(=O)NCCN1C(c2ccccc2)c3cc(Cl)ccc3N=C1C	CN(C)CC(=O)NCCN1C(c2ccccc2)c3cc(Cl)ccc3N=C1C	72.0892	140.444	106.267	48.3343						100																100
PathogenBox_PlateC	D03	MMV676048	MMV676048-01	KINETOPLASTIDS		325.233	325.233	C16H18N2OCl2	Clc1ccc(Cl)c(CO[C@H]2CCCC[C@@H]2n3ccnc3)c1	Clc1ccc(Cl)c(CO[C@H]2CCCC[C@@H]2n3ccnc3)c1	-1.75698	3.81391	1.02847	3.93922	25.0494	79.3821	92.3879	101.687	108.311	100	11.9	58.8	30.7242	120.474	97.6602	89.1365	123.482		16.4	76.3	27.8868	99.9278	95.0241	95.4115	115.896	100	4.01273	29.056	3.72802	8.8742	10.7275	#DIV/0!	11.2797	8.8742	14.15	67.55	3.18198	12.3744
PathogenBox_PlateC	D04	MMV687703	MMV687703-01	TUBERCULOSIS		377.483	377.483	C22H27N5O	COc1cccc(n1)c2nc3c(cccc3n2CC4CCCN4)N5CCCC5	COc1cccc(n1)c2nc3c(cccc3n2CC4CCCN4)N5CCCC5	-1.9159	0.461023	-0.72744	1.68074	81.3269	78.7136	101.14	84.001	103.935	100	54.6	89.9	40.585	132.758	75.6825	111.198	90.8914		20.1	78	60.9559	105.736	88.411	97.5994	97.4133	100	28.8089	38.2149	18.0009	19.231	9.22337	#DIV/0!	22.6958	19.231	37.35	83.95	24.3952	8.41457
PathogenBox_PlateC	D05	MMV687248	MMV687248-01	TUBERCULOSIS		320.32	320.32	C18H13N4OF	Nc1nc2ccc(cc2[nH]1)c3cncc(Oc4ccc(F)cc4)c3	Nc1nc2ccc(cc2[nH]1)c3cncc(Oc4ccc(F)cc4)c3	-3.13431	-2.30511	-2.71971	0.586332	62.8514	73.3654	103.084	117.974	88.8022	100	40.1	85.2	66.5738	106.1	86.7131	124.234	122.813		41.3	86.3	64.7126	89.7328	94.8987	121.104	105.808	100	2.63218	23.147	11.5762	4.42636	24.0495	#DIV/0!	13.1663	11.5762	40.7	85.75	0.848528	0.777817
PathogenBox_PlateC	D06	MMV688125	MMV688125-01	TUBERCULOSIS		427.603	427.603	C24H33N3O2S	CCCc1ccc(cc1)S(=O)(=O)Nc2ccc(CN3CCN(CC4CC4)CC3)cc2	CCCc1ccc(cc1)S(=O)(=O)Nc2ccc(CN3CCN(CC4CC4)CC3)cc2	-1.75698	-0.209556	-0.983268	1.09419	80.3545	88.4984	102.598	105.09	103.996	100	53.6	89.3	133.092	122.897	95.9889	125.989	119.554		72.7	94.3	106.723	105.698	99.2935	115.539	111.775	100	37.291	24.3235	4.67346	14.7778	11.0014	#DIV/0!	18.4134	14.7778	63.15	91.8	13.5057	3.53553
PathogenBox_PlateC	D07	MMV687188	MMV687188-01	TUBERCULOSIS		352.384	352.384	C20H20N2O4	COc1ccc2nc(C)cc(OCC(=O)Nc3ccccc3OC)c2c1	COc1ccc2nc(C)cc(OCC(=O)Nc3ccccc3OC)c2c1	46.7145	98.2816	72.4981	36.4635						100																100
PathogenBox_PlateC	D08	MMV690103	MMV690103-01	KINETOPLASTIDS		349.43	349.43	C19H23N7	C[C@@H](N(C)c1ncc2c(N)nc(N)nc2n1)c3ccc4CCCCc4c3	C[C@@H](N(C)c1ncc2c(N)nc(N)nc2n1)c3ccc4CCCCc4c3	-2.23375	-3.64627	-2.94001	0.998803	100.471	92.3272	111.228	94.3327	90.5039	100	63.3	91.2	107.772	131.504	129.331	124.15	144.039		64.1	90.8	104.121	111.916	120.28	109.242	117.271	100	5.16229	27.7023	12.801	21.0843	37.855	#DIV/0!	20.921	21.0843	63.7	91	0.565685	0.282843
PathogenBox_PlateC	D09	MMV688124	MMV688124-01	TUBERCULOSIS		443.645	443.645	C25H37N3O2S	CCc1ccc(cc1)S(=O)(=O)Nc2cc(CN3CCN(CCC(C)C)CC3)ccc2C	CCc1ccc(cc1)S(=O)(=O)Nc2cc(CN3CCN(CCC(C)C)CC3)ccc2C	-1.49211	-0.125733	-0.808921	0.966173	85.5204	111.957	89.5315	82.6032	78.1058	100	55.4	90.1	104.93	129.164	114.457	131.253	122.061		64.3	92.8	95.2254	120.561	101.994	106.928	100.084	100	13.7249	12.1671	17.6248	34.401	31.0812	#DIV/0!	21.7998	17.6248	59.85	91.45	6.29325	1.90919
PathogenBox_PlateC	D10	MMV688845	MMV688845-02	TUBERCULOSIS		435.539	435.539	C24H25N3O3S	O=C(Nc1ccccc1N2CCOCC2)[C@@H](Cc3ccccc3)NC(=O)c4cccs4	O=C(Nc1ccccc1N2CCOCC2)[C@@H](Cc3ccccc3)NC(=O)c4cccs4	28.8092	44.2163	36.5127	10.8945						100																100
PathogenBox_PlateC	D11	MMV1030799	MMV1030799-02	MALARIA		330.391	330.391	C20H18N4O	CCCn1c(NC(=O)c2ccc3ccccc3n2)nc4ccccc14	CCCn1c(NC(=O)c2ccc3ccccc3n2)nc4ccccc14	-1.59806	-5.40654	-3.5023	2.693	-3.94024	28.939	101.747	90.3824	69.4758	100	3.7	10.5	-8.88579	23.1198	118.468	125.655	135.432		3.7	9.2	-6.41302	26.0294	110.108	108.018	102.454	100	3.49704	4.11479	11.8233	24.9412	46.6379	#DIV/0!	18.2029	11.8233	3.7	9.85	0	0.919239	8
PathogenBox_PlateC	E02	MMV675994	MMV675994-01	CRYPTOSPORIDIOSIS		336.775	336.775	C18H13N4OCl	Clc1ccc(cc1)n2cc(COc3ccnc4ccccc34)nn2	Clc1ccc(cc1)n2cc(COc3ccnc4ccccc34)nn2	66.9507	59.0528	63.0017	5.58463						100																100
PathogenBox_PlateC	E03	MMV676057	MMV676057-01	KINETOPLASTIDS		420.504	420.504	C24H28N4O3	CC(C)(C)OC(=O)N1CCN(CC1)c2cc(n[nH]2)c3ccc(Oc4ccccc4)cc3	CC(C)(C)OC(=O)N1CCN(CC1)c2cc(n[nH]2)c3ccc(Oc4ccccc4)cc3	86.4452	137.594	112.02	36.1679						100																100
PathogenBox_PlateC	E04	MMV687699	MMV687699-01	TUBERCULOSIS		388.171	388.171	C16H10N3OCl2F3	FC(F)(F)c1nc2ccccn2c1C(=O)NCc3cc(Cl)cc(Cl)c3	FC(F)(F)c1nc2ccccn2c1C(=O)NCc3cc(Cl)cc(Cl)c3	91.8486	122.674	107.261	21.7968						100																100
PathogenBox_PlateC	E05	MMV687146	MMV687146-01	TUBERCULOSIS		298.423	298.423	C19H26N2O	Cc1cc(C)c2cc([nH]c2c1)C(=O)NC3CCCCCCC3	Cc1cc(C)c2cc([nH]c2c1)C(=O)NC3CCCCCCC3	-2.28672	7.33445	2.52386	6.8032	93.6034	98.6478	77.7412	104.482	90.9293	100	60	90.5	111.783	122.646	93.9833	108.357	127.159		69.8	98.2	102.693	110.647	85.8622	106.419	109.044	100	12.8547	16.9695	11.4849	2.73961	25.6181	#DIV/0!	13.9334	12.8547	64.9	94.35	6.92965	5.44472
PathogenBox_PlateC	E06	MMV687696	MMV687696-01	TUBERCULOSIS		557.006	557.006	C29H28N4O2ClF3	CCc1nc2ccc(Cl)cn2c1C(=O)NCc3ccc(cc3)N4CCC(CC4)c5ccc(OC(F)(F)F)cc5	CCc1nc2ccc(Cl)cn2c1C(=O)NCc3ccc(cc3)N4CCC(CC4)c5ccc(OC(F)(F)F)cc5	94.8681	157.125	125.997	44.0222	92.4487	97.7361	94.5151	88.6807	87.4652	100	60.8	93.1	58.3844	92.9805	119.136	121.811	136.685		34.2	86.2	75.4166	95.3583	106.826	105.246	112.075	100	24.0871	3.36274	17.41	23.4264	34.8038	#DIV/0!	20.618	23.4264			18.809	4.87904
PathogenBox_PlateC	E07	MMV687170	MMV687170-01	TUBERCULOSIS		340.764	340.764	C17H13N4O2Cl	COc1ccc(Cn2cnc3c(nc(Cl)nc23)c4occc4)cc1	COc1ccc(Cn2cnc3c(nc(Cl)nc23)c4occc4)cc1	82.5781	82.8583	82.7182	0.198173						100
PathogenBox_PlateC	E08	MMV690102	MMV690102-01	KINETOPLASTIDS		417.46	417.46	C22H23N7O2	COc1ccc(Oc2ccc(cc2)[C@@H](C)N(C)c3ncc4c(N)nc(N)nc4n3)cc1	COc1ccc(Oc2ccc(cc2)[C@@H](C)N(C)c3ncc4c(N)nc(N)nc4n3)cc1	1.52743	-0.544845	0.49129	1.46532	75.4166	95.3583	106.826	105.246	112.075	100											75.4166	95.3583	106.826	105.246	112.075	100	#DIV/0!	#DIV/0!	#DIV/0!	#DIV/0!	#DIV/0!	#DIV/0!	#DIV/0!	#DIV/0!	#DIV/0!	#DIV/0!	#DIV/0!	#DIV/0!
PathogenBox_PlateC	E09	MMV689709	MMV689709-02	KINETOPLASTIDS		351.402	351.402	C19H21N5O2	O=C(N1CC(C2=CC(NC)=CC(C)=N2)OCC1)C3=NNC4=C3C=CC=C4	O=C(N1CC(C2=CC(NC)=CC(C)=N2)OCC1)C3=NNC4=C3C=CC=C4	77.1217	129.799	103.46	37.2483						100
PathogenBox_PlateC	E10	MMV021375	MMV021375-01	MALARIA		280.375	280.375	C17H20N4	CC(C)CNc1cc(nc2c([nH]nc12)-c1ccccc1)C	CC(C)CNc1cc(nc2c([nH]nc12)-c1ccccc1)C	-0.2737	-2.72422	-1.49896	1.73278	76.2826	74.6417	86.0066	84.6088	109.04	100	52.2	90.1	80.1114	91.2256	112.535	112.033	100.167		52.8	88.6	78.197	82.9337	99.2707	98.3211	104.604	100	2.70738	11.7266	18.7583	19.3922	6.27425	#DIV/0!	11.7717	11.7266	52.5	89.35	0.424264	1.06066
PathogenBox_PlateC	E11	MMV1029203	MMV1029203-02	MALARIA		375.454	375.454	C20H17N5OS	CNC(=O)CNc1nc(nc2scc(c3ccccc3)c12)c4ccccn4	CNC(=O)CNc1nc(nc2scc(c3ccccc3)c12)c4ccccn4	0.203068	61.316	30.7595	43.2134						100
PathogenBox_PlateC	F02	MMV676053	MMV676053-01	CRYPTOSPORIDIOSIS		357.791	357.791	C18H16N3O3Cl	COc1cc(NC(=O)CC2=NN(C)C(=O)c3ccccc23)ccc1Cl	COc1cc(NC(=O)CC2=NN(C)C(=O)c3ccccc23)ccc1Cl	79.9823	151.928	115.955	50.8732						100
PathogenBox_PlateC	F03	MMV688179	MMV688179-01	KINETOPLASTIDS		476.185	403.265	C18H16N6OCl2	NC(=N)Nc1ccc(c(Cl)c1)c2oc(cc2)c3ccc(NC(=N)N)cc3Cl	NC(=N)Nc1ccc(c(Cl)c1)c2oc(cc2)c3ccc(NC(=N)N)cc3Cl	-2.55159	-10.855	-6.70329	5.87139	-3.39326	101.261	119.19	110.924	104.786	100	11	18.1	-10.2228	119.805	101.755	108.44	98.078		11.8	17.4	-6.80805	110.533	110.472	109.682	101.432	100	4.82924	13.1125	12.3283	1.75658	4.74329	#DIV/0!	7.35398	4.82924	11.4	17.75	0.565685	0.494975
PathogenBox_PlateC	F04	MMV023969	MMV688310-01	TUBERCULOSIS		453.007	416.547	C24H24N4OS	C(Nc1cccnc1)c2ccc(s2)c3cc4ccncc4cc3OC5CCNCC5	C(Nc1cccnc1)c2ccc(s2)c3cc4ccncc4cc3OC5CCNCC5	-2.76349	-3.3948	-3.07915	0.446404	70.1443	81.3877	61.879	82.8463	136.085	100	46.3	86.9	96.7409	89.9721	103.51	118.217	93.4819		61.4	90.2	83.4426	85.6799	82.6944	100.532	114.783	100	18.8066	6.07012	29.4374	25.0111	30.125	#DIV/0!	21.89	25.0111	53.85	88.55	10.6773	2.33345
PathogenBox_PlateC	F05	MMV687138	MMV687138-01	TUBERCULOSIS		339.408	339.408	C19H17NO3S	NC(=O)c1cc(ccc1OCCOc2ccccc2)c3ccsc3	NC(=O)c1cc(ccc1OCCOc2ccccc2)c3ccsc3	74.2081	131.894	103.051	40.7903						100
PathogenBox_PlateC	F06	MMV688262	MMV688262-01	TUBERCULOSIS	Delamanid	534.484	534.484	C25H25N4O6F3	CC1(COc2ccc(cc2)N3CCC(CC3)Oc4ccc(OC(F)(F)F)cc4)Cn5cc(nc5O1)N(=O)=O	CC1(COc2ccc(cc2)N3CCC(CC3)Oc4ccc(OC(F)(F)F)cc4)Cn5cc(nc5O1)N(=O)=O	74.0492	148.826	111.438	52.8755						100
PathogenBox_PlateC	F07	MMV687189	MMV687189-01	TUBERCULOSIS		336.384	336.384	C20H20N2O3	COc1ccc2nc(C)cc(OCC(=O)NCc3ccccc3)c2c1	COc1ccc2nc(C)cc(OCC(=O)NCc3ccccc3)c2c1	65.5733	101.215	83.3944	25.2028						100
PathogenBox_PlateC	F08	MMV687807	MMV687807-02	TUBERCULOSIS		383.673	383.673	C15H8NO2ClF6	Oc1ccc(Cl)cc1C(=O)Nc2ccc(c(c2)C(F)(F)F)C(F)(F)F	Oc1ccc(Cl)cc1C(=O)Nc2ccc(c(c2)C(F)(F)F)C(F)(F)F	-1.96888	-2.80805	-2.38846	0.593382	3.38048	-0.359626	38.7677	95.6845	108.631	100	1.1	3.4	4.88106	2.21866	55.9103	123.949	102.305		1.8	4.2	4.13077	0.929518	47.339	109.817	105.468	100	1.06106	1.82312	12.1216	19.9862	4.47321	#DIV/0!	7.89304	4.47321	1.45	3.8	0.494975	0.565685	2
PathogenBox_PlateC	F09	MMV676478	MMV676478-03	TUBERCULOSIS		435.585	435.585	C24H29N5OS	O=C(C1CCN(CC1)c2nnc(s2)n3cccc3)N4CCC(Cc5ccccc5)CC4	O=C(C1CCN(CC1)c2nnc(s2)n3cccc3)N4CCC(Cc5ccccc5)CC4	89.3588	126.027	107.693	25.9282						100
PathogenBox_PlateC	F10	MMV062221	MMV062221-02	MALARIA		279.347	279.347	C16H17N5	Cc1cc(C)nc(n1)n2nc(C)cc2Nc3ccccc3	Cc1cc(C)nc(n1)n2nc(C)cc2Nc3ccccc3	-0.432623	-0.628667	-0.530645	0.138624	90.362	101.151	97.1709	113.138	100.096	100	58.9	91.5	87.4153	99.7412	102.256	102.206	113.842		57.4	91.1	88.8886	100.446	99.7133	107.672	106.969	100	2.08368	0.996771	3.59542	7.73009	9.71995	#DIV/0!	4.82518	3.59542	58.15	91.3	1.06066	0.282843
PathogenBox_PlateC	F11	MMV688921	MMV688921-02	DENGUE		451.859	451.859	C23H18N3O5Cl	OC[C@H]1O[C@H](C(O)[C@H]1O)n2c3ccc(Cl)cc3c4c(ncnc24)c5oc6ccccc6c5	OC[C@H]1O[C@H](C(O)[C@H]1O)n2c3ccc(Cl)cc3c4c(ncnc24)c5oc6ccccc6c5	90.1534	151.928	121.041	43.6812						100
PathogenBox_PlateC	G02	MMV676191	MMV676191-02	CRYPTOSPORIDIOSIS		244.286	244.286	C15H16O3	CC(C)C(Oc1cccc2ccccc12)C(=O)O	CC(C)C(Oc1cccc2ccccc12)C(=O)O	89.8885	146.899	118.394	40.3122						100
PathogenBox_PlateC	G03	MMV675993	MMV675993-01	CRYPTOSPORIDIOSIS		313.354	313.354	C16H19N5O2	COc1ccc(cc1OC)c2nn(C(C)C)c3ncnc(N)c23	COc1ccc(cc1OC)c2nn(C(C)C)c3ncnc(N)c23	20.4392	25.3562	22.8977	3.47684						100
PathogenBox_PlateC	G04	MMV021660	MMV688128-01	TUBERCULOSIS		425.9	380.883	C20H21N6Cl	Cc1cc(NCCc2ccccc2)nc(NC(=N)Nc3ccc(Cl)cc3)n1	Cc1cc(NCCc2ccccc2)nc(NC(=N)Nc3ccc(Cl)cc3)n1	-2.18077	-1.55071	-1.86574	0.445521	-1.75018	88.5879	102.493	92.8075	78.3265	100	10.4	18.1	2.12005	86.6264	107.63	77.2094	82.4356		10.4	19.5	0.184937	87.6071	105.062	85.0084	80.3811	100	2.73667	1.38697	3.63193	11.0295	2.90554	#DIV/0!	4.33812	2.90554	10.4	18.8	0	0.989949
PathogenBox_PlateC	G05	MMV688417	MMV688417-01	TOXOPLASMOSIS		326.784	326.784	C16H15N6Cl	CC(C)n1nc(-c2cc3c(Cl)cccc3[nH]2)c2c(N)ncnc12	CC(C)n1nc(-c2cc3c(Cl)cccc3[nH]2)c2c(N)ncnc12	-2.02185	-4.40067	-3.21126	1.68208	90.2182	100.192	80.2925	79.2376	77.5593	100	58.4	90.4	69.8632	76.7164	102.305	80.1183	104.277		46.5	87.6	80.0407	88.4541	91.2987	79.678	90.9182	100	14.3932	16.5996	15.5652	0.622774	18.8923	#DIV/0!	13.2146	15.5652	52.45	89	8.41457	1.9799
PathogenBox_PlateC	G06	MMV687273	MMV687273-01	TUBERCULOSIS		330.551	330.551	C22H38N2	CC(=CCC\C(=C/CNCCNC1C2CC3CC(CC1C3)C2)\C)C	CC(=CCC\C(=C/CNCCNC1C2CC3CC(CC1C3)C2)\C)C	-1.01534	6.58005	2.78235	5.37075	2.42148	86.8137	100.432	91.8005	85.9027	100	10.5	19.7	3.69777	75.8289	81.0058	94.7122	81.203		9.8	19.8	3.05963	81.3213	90.7187	93.2564	83.5528	100	0.902471	7.76742	13.7361	2.05886	3.32316	#DIV/0!	5.5576	3.32316	10.15	19.75	0.494975	0.0707107
PathogenBox_PlateC	G07	MMV687180	MMV687180-01	TUBERCULOSIS		458.476	458.476	C24H25N4O2F3	CCc1ccc(cc1)[C@@H]2C[C@@H](n3ncc(C(=O)NCc4ccc(OC)cc4)c3N2)C(F)(F)F	CCc1ccc(cc1)[C@@H]2C[C@@H](n3ncc(C(=O)NCc4ccc(OC)cc4)c3N2)C(F)(F)F	60.4348	61.2322	60.8335	0.563817						100
PathogenBox_PlateC	G08	MMV1088520	MMV1088520-02	MALARIA		327.45	327.45	C18H21N3OS	CC(C)N(Cc1ccccn1)Cc2csc(n2)c3oc(C)cc3	CC(C)N(Cc1ccccn1)Cc2csc(n2)c3oc(C)cc3	-1.01534	1.63453	0.309597	1.87374	95.3488	94.5816	96.6435	101.486	98.4656	100	61.4	91.5	69.3701	78.3434	110.144	67.8417	92.74		46.3	88.4	82.3595	86.4625	103.394	84.6641	95.6028	100	18.3697	11.4822	9.54645	23.7904	4.04857	#DIV/0!	13.4475	11.4822	53.85	89.95	10.6773	2.19203
PathogenBox_PlateC	G09	MMV688891	MMV688891-02	TUBERCULOSIS		442.183	442.183	C18H11NO4BrF3	COc1cc(Br)cc2C=C(C(=O)Nc3cccc(c3)C(F)(F)F)C(=O)Oc12	COc1cc(Br)cc2C=C(C(=O)Nc3cccc(c3)C(F)(F)F)C(=O)Oc12	107.317	142.205	124.761	24.6692						100
PathogenBox_PlateC	G10	MMV023370	MMV676359-02	MALARIA		311.736	311.736	C14H10N7Cl	Nc1ncc(cc1c2nc3cc(Cl)cnc3[nH]2)c4cn[nH]c4	Nc1ncc(cc1c2nc3cc(Cl)cnc3[nH]2)c4cn[nH]c4	118.124	136.84	127.482	13.2343						100
PathogenBox_PlateC	G11	MMV688703	MMV688703-02	TOXOPLASMOSIS		335.418	335.418	C21H22N3F	CN1CCC(CC1)c1cc(c([nH]1)-c1ccc(F)cc1)-c1ccncc1	CN1CCC(CC1)c1cc(c([nH]1)-c1ccc(F)cc1)-c1ccncc1	0.626862	2.80805	1.71745	1.54233	84.7039	83.0257	82.4503	74.6823	66.0513	100	57.3	91.7	82.4356	90.0283	105.312	76.0261	99.0016		55.5	91.5	83.5698	86.527	93.8814	75.3542	82.5265	100	1.60394	4.95165	16.166	0.95021	23.2994	#DIV/0!	9.39424	4.95165	56.4	91.6	1.27279	0.141421
PathogenBox_PlateC	H02	MMV675969	MMV675969-01	ONCHOCERCIASIS		340.459	340.459	C21H28N2O2	CC(C)(C)c1ccc(N[C@@H]2CCCC[C@H]2NC(=O)c3occc3)cc1	CC(C)(C)c1ccc(N[C@@H]2CCCC[C@H]2NC(=O)c3occc3)cc1	-1.17426	-1.63453	-1.4044	0.325461	117.598	117.598	96.4517	103.596	83.5052	100	68.5	93	61.8267	99.0016	116.356	68.1869	110.637		37.4	86.4	89.7122	108.3	106.404	85.8916	97.0712	100	39.4361	13.1494	14.0748	25.0382	19.1853	#DIV/0!	22.1768	19.1853	52.95	89.7	21.991	4.6669
PathogenBox_PlateC	H03	MMV688313	MMV688313-01	SCHISTOSOMIASIS		373.448	373.448	C23H23N3O2	COc1ccc(cc1OC)-c1nnc2ccc(cn12)-c1cccc(c1)C(C)C	COc1ccc(cc1OC)-c1nnc2ccc(cn12)-c1cccc(c1)C(C)C	-2.07483	7.25063	2.5879	6.59409	55.9818	78.0388	105.946	118.701	69.3599	100	32.2	84.3	74.7442	97.2267	88.4013	109.257	110.834		48.9	88.2	65.363	87.6328	97.1736	113.979	90.0972	100	13.2671	13.5678	12.4058	6.67778	29.327	#DIV/0!	15.0491	13.2671	40.55	86.25	11.8087	2.75772
PathogenBox_PlateC	H04	MMV687172	MMV687172-01	TUBERCULOSIS		387.477	387.477	C23H25N5O	O=C(C1CCN(CC1)c2cc(ncn2)n3cccc3)N4CCc5ccccc5C4	O=C(C1CCN(CC1)c2cc(ncn2)n3cccc3)N4CCc5ccccc5C4	-1.33319	7.66974	3.16828	6.36603	107.049	100.288	110.789	77.1757	92.4718	100	65.7	92.3	91.0637	109.996	73.9554	104.08	106.742		58.5	90.8	99.0562	105.142	92.3721	90.6278	99.607	100	11.3031	6.86502	26.0451	19.0241	10.0907	#DIV/0!	14.6656	11.3031	62.1	91.55	5.09117	1.06066
PathogenBox_PlateC	H05	MMV688844	MMV688844-01	TUBERCULOSIS		424.923	424.923	C23H25N4O2Cl	COc1ccc2nccc(NC(=O)C3CCN(CCc4ccc(Cl)cc4)CC3)c2n1	COc1ccc2nccc(NC(=O)C3CCN(CCc4ccc(Cl)cc4)CC3)c2n1	47.2442	50.3353	48.7898	2.18571						100
PathogenBox_PlateC	H06	MMV1198433	MMV1198433-01	SCHISTOSOMIASIS		339.395	339.395	C19H21N3O3	CC(C)c1ccc(NC(=O)COC2=CC(=C(C#N)C(=O)N2C)C)cc1	CC(C)c1ccc(NC(=O)COC2=CC(=C(C#N)C(=O)N2C)C)cc1	40.8343	151.174	96.0039	78.0216						100
PathogenBox_PlateC	H07	MMV024311	MMV687711-01	TUBERCULOSIS		364.318	291.398	C19H21N3	Cc1ccc2[nH]c(C3CCCNC3)c(c4ccncc4)c2c1	Cc1ccc2[nH]c(C3CCCNC3)c(c4ccncc4)c2c1	-1.17426	1.886	0.355869	2.16393	77.6552	58.0916	105.275	104.172	79.9089	100	53.9	89.7	75.1387	87.5632	79.7239	107.137	115.025		50.2	89.1	76.397	72.8274	92.4992	105.654	97.4671	100	1.77949	20.8396	18.067	2.09659	24.831	#DIV/0!	13.5227	18.067	52.05	89.4	2.6163	0.424264
PathogenBox_PlateC	H08	MMV1019989	MMV1019989-02	MALARIA		328.464	328.464	C18H28N6	CCc1ccc(cc1)C(NCc2nc(N)nc(n2)N(C)C)C(C)C	CCc1ccc(cc1)C(NCc2nc(N)nc(n2)N(C)C)C(C)C	64.6198	33.487	49.0534	22.0142						100
PathogenBox_PlateC	H09	MMV1037162	MMV1037162-02	MALARIA		355.464	355.464	C18H21N5OS	CCNC(=O)C(C)Nc1nc(nc2sc(C)c(C)c12)c3cccnc3	CCNC(=O)C(C)Nc1nc(nc2sc(C)c(C)c12)c3cccnc3	80.0353	100.796	90.4158	14.6802						100
PathogenBox_PlateC	H10	MMV689437	MMV689437-01	KINETOPLASTIDS		364.232	364.232	C15H15N7Cl2	CC(N(C)c1ncc2c(N)nc(N)nc2n1)c3cc(Cl)cc(Cl)c3	CC(N(C)c1ncc2c(N)nc(N)nc2n1)c3cc(Cl)cc(Cl)c3	1.68635	8.92707	5.30671	5.11997	55.6461	86.7178	90.41	89.1153	105.466	100	31.7	88.2	92.74	94.8108	84.7036	69.1729	98.262		61.2	93.2	74.1931	90.7643	87.5568	79.1441	101.864	100	26.2294	5.7226	4.03504	14.1014	5.09419	#DIV/0!	11.0365	5.7226	46.45	90.7	20.8597	3.53553
PathogenBox_PlateC	H11	MMV688955	MMV688955-02	TOXOPLASMOSIS		334.711	334.711	C15H11N2O5Cl	Cc1cc(NC(=O)c2ccc(Oc3ccc(Cl)cc3O)o2)no1	Cc1cc(NC(=O)c2ccc(Oc3ccc(Cl)cc3O)o2)no1	112.403	156.706	134.554	31.3271						100
PathogenBox_PlateD	A02	MMV026468	MMV676168-01	MALARIA		310.784	310.784	C18H15N2OCl	OCc1ccc(cc1)c2cncc(Nc3cccc(Cl)c3)c2	OCc1ccc(cc1)c2cncc(Nc3cccc(Cl)c3)c2	6.4446	9.07425	7.75942	1.85945	99.9041	78.6622	95.4927	98.034	83.7929	100	66.8	97.2	86.8729	108.419	102.453	104.819	88.5985		60.4	99.1	93.3885	93.5404	98.9728	101.427	86.1957	100	9.21444	21.0409	4.92158	4.79799	3.39814	#DIV/0!	8.67462	4.92158	63.6	98.15	4.52548	1.3435
PathogenBox_PlateD	A03	MMV020670	MMV020670-01	MALARIA		387.443	387.443	C22H21N5O2	COc1ccc(cc1)c2cncc3ccc(nc23)C(=O)NCCCn4ccnc4	COc1ccc(cc1)c2cncc3ccc(nc23)C(=O)NCCCn4ccnc4	62.809	155.174	108.991	65.3116						100
PathogenBox_PlateD	A04	MMV023953	MMV676009-01	MALARIA		400.526	400.526	C25H28N4O	O=C(Nc1cccc(c1)c2ccc(NCCCN3CCCC3)nc2)c4ccccc4	O=C(Nc1cccc(c1)c2ccc(NCCCN3CCCC3)nc2)c4ccccc4	5.47127	-7.68735	-1.10804	9.30455	68.305	79.2376	89.2592	101.918	75.6893	100	47.3	94.6	94.6136	95.9941	80.3648	69.0743	105.214		58.8	87.2	81.4593	87.6158	84.812	85.4962	90.4516	100	18.603	11.8486	6.28924	23.224	20.877	#DIV/0!	16.1684	18.603	53.05	90.9	8.13173	5.23259
PathogenBox_PlateD	A05	MMV010576	MMV676164-01	MALARIA		370.427	370.427	C19H18N2O4S	COc1cc(ccc1O)c2cc(cnc2N)c3ccc(cc3)S(=O)(=O)C	COc1cc(ccc1O)c2cc(cnc2N)c3ccc(cc3)S(=O)(=O)C	24.8493	-2.45678	11.1963	19.3083						100																100
PathogenBox_PlateD	A06	MMV032967	MMV676156-01	MALARIA		369.35	369.35	C19H14N5F3	FC(F)(F)c1cccc(c1)c2nc3c(NCc4ccncc4)nccc3[nH]2	FC(F)(F)c1cccc(c1)c2nc3c(NCc4ccncc4)nccc3[nH]2	72.7635	71.96	72.3617	0.568155						100																100
PathogenBox_PlateD	A07	MMV031011	MMV676016-01	MALARIA		436.987	436.987	C25H29N4OCl	CNC(=O)C1Cc2c([nH]c3cc(Cl)ccc23)C4(CCN(CCc5ccccc5)CC4)N1	CNC(=O)C1Cc2c([nH]c3cc(Cl)ccc23)C4(CCN(CCc5ccccc5)CC4)N1	81.2137	58.8836	70.0486	15.7898						100																100
PathogenBox_PlateD	A08	MMV688178	MMV688178-01	SCHISTOSOMIASIS		363.411	363.411	C24H17N3O	O(c1ccccc1)c1ccc(cc1)-c1cncc(n1)-c1ccc2[nH]ccc2c1	O(c1ccccc1)c1ccc(cc1)-c1cncc(n1)-c1ccc2[nH]ccc2c1	91.5664	93.5955	92.5809	1.43484						100																100
PathogenBox_PlateD	A09	MMV688362	MMV688362-01	KINETOPLASTIDS		360.409	360.409	C21H20N4O2	COc1cc(cc2cc(oc12)c3ccc(cc3)C4=NCCN4)C5=NCCN5	COc1cc(cc2cc(oc12)c3ccc(cc3)C4=NCCN4)C5=NCCN5	7.24095	-10.7781	-1.7686	12.7414	72.2369	71.2299	81.731	97.123	110.981	100	52.2	96.8	69.5674	73.7089	86.1827	60.8899	90.127		44.4	80.8	70.9021	72.4694	83.9568	79.0065	100.554	100	1.88763	1.75288	3.14781	25.6206	14.7457	#DIV/0!	9.43094	3.14781	48.3	88.8	5.51543	11.3137
PathogenBox_PlateD	A10	MMV687706	MMV687706-01	KINETOPLASTIDS		356.848	320.388	C19H20N4O	C1CN(CCN1)c2cc(n[nH]2)c3ccc(Oc4ccccc4)cc3	C1CN(CCN1)c2cc(n[nH]2)c3ccc(Oc4ccccc4)cc3	2.10887	-0.673634	0.717619	1.96753	28.1707	83.9847	114.625	105.322	96.5476	100	12.7	71.7	86.232	86.1334	103.636	104.967	94.3671		57.4	90.9	57.2013	85.059	109.13	105.145	95.4573	100	41.0555	1.51937	7.77015	0.251114	1.54186	#DIV/0!	10.4276	1.54186	35.05	81.3	31.6077	13.5765
PathogenBox_PlateD	A11	MMV026356	MMV676356-01	MALARIA		397.483	397.483	C20H27N7O2	CCn1ncc2c(NC3CCOCC3)c(CNC(=O)c4ccnn4C)c(C)nc12	CCn1ncc2c(NC3CCOCC3)c(CNC(=O)c4ccnn4C)c(C)nc12	88.9561	194.403	141.679	74.5622						100																100
PathogenBox_PlateD	B02	MMV011511	MMV011511-01	MALARIA		367.537	367.537	C23H33N3O	COc1ccc(CCN2CCC(CC2)NCc3cccc(c3)N(C)C)cc1	COc1ccc(CCN2CCC(CC2)NCc3cccc(c3)N(C)C)cc1	4.32098	-4.71544	-0.197231	6.38971	2.30308	101.571	104.235	82.9663	77.3057	100	11.4	20.1	62.0966	91.7168	96.6834	106.974	87.8689		37.6	83.3	32.1998	96.644	100.459	94.9703	82.5873	100	42.2804	6.9681	5.33982	16.9763	7.46933	#DIV/0!	15.8068	7.46933	24.5	51.7	18.5262	44.6891
PathogenBox_PlateD	B03	MMV007625	MMV007625-01	MALARIA		409.556	409.556	C22H27N5OS	Cc1cc(C)n(n1)c2ccc(NC(=O)C3CCN(Cc4cnc(C)s4)CC3)cc2	Cc1cc(C)n(n1)c2ccc(NC(=O)C3CCN(Cc4cnc(C)s4)CC3)cc2	7.2852	-4.00218	1.64151	7.98138	65.818	126.17	62.4051	69.6056	99.3236	100	41.1	96.4	87.6004	96.2359	82.9471	99.1443	76.4593		56.5	88.7	76.7092	111.203	72.6761	84.375	87.8915	100	15.4025	21.1664	14.5254	20.887	16.1675	#DIV/0!	17.6298	16.1675	48.8	92.55	10.8894	5.44472
PathogenBox_PlateD	B04	MMV007471	MMV007471-01	MALARIA		424.884	424.884	C23H21N2O4Cl	COc1cc(OC)cc(c1)C(=O)NCC2Cc3cc(Cl)cc(c3O2)c4ccncc4	COc1cc(OC)cc(c1)C(=O)NCC2Cc3cc(Cl)cc(c3O2)c4ccncc4	27.725	84.0854	55.9052	39.8528						100																100
PathogenBox_PlateD	B05	MMV024829	MMV687256-01	MALARIA		380.536	380.536	C23H32N4O	CC(C)CN1CCC(CC1)N(C)c2cc(NC(=O)c3cccc(C)c3)ccn2	CC(C)CN1CCC(CC1)N(C)c2cc(NC(=O)c3cccc(C)c3)ccn2	4.94037	-1.38689	1.77674	4.47405	2.21983	90.7495	68.0656	76.057	74.6835	100	10.9	19.8	63.5731	70.8216	93.3724	86.6161	76.3251		41.4	86.9	32.8965	80.7856	80.719	81.3366	75.5043	100	43.3833	14.0912	17.8946	7.46638	1.16076	#DIV/0!	16.7992	14.0912	26.15	53.35	21.5668	47.4469
PathogenBox_PlateD	B06	MMV045105	MMV676055-01	KINETOPLASTIDS		321.38	321.38	C19H19N3O2	C1CN(CCO1)c2cc(n[nH]2)c3ccc(Oc4ccccc4)cc3	C1CN(CCO1)c2cc(n[nH]2)c3ccc(Oc4ccccc4)cc3	6.1349	4.08143	5.10817	1.45202	90.9576	89.6674	83.6738	62.5715	80.5522	100	62.3	96.6	75.2512	95.0726	86.7951	97.5783	73.5062		51.4	93.8	83.1044	92.37	85.2344	80.0749	77.0292	100	11.1061	3.82208	2.20704	24.7535	4.98225	#DIV/0!	9.3742	4.98225	56.85	95.2	7.70746	1.9799
PathogenBox_PlateD	B07	MMV022029	MMV676010-01	MALARIA		449.617	449.617	C26H31N3O2S	CN1CCC(CC1)NCc2cccc(c2)c3ccc(cc3)S(=O)(=O)NCc4ccccc4	CN1CCC(CC1)NCc2cccc(c2)c3ccc(cc3)S(=O)(=O)NCc4ccccc4	5.47127	1.46614	3.46871	2.83205	55.2045	61.198	69.6056	67.1499	63.1542	100	33.3	93.2	71.448	85.1395	96.3702	94.312	67.779		48.2	90.8	63.3262	73.1688	82.9879	80.731	65.4666	100	11.4859	16.9292	18.9254	19.2065	3.27023	#DIV/0!	13.9634	16.9292	40.75	92	10.5359	1.69706
PathogenBox_PlateD	B08	MMV676064	MMV676064-01	ONCHOCERCIASIS		376.423	376.423	C23H21N2O2F	CC(=O)N(CCN(C(=O)c1ccc(F)cc1)c2ccccc2)c3ccccc3	CC(=O)N(CCN(C(=O)c1ccc(F)cc1)c2ccccc2)c3ccccc3	42.2807	55.555	48.9178	9.38637						100
PathogenBox_PlateD	B09	MMV688180	MMV688180-01	KINETOPLASTIDS		495.425	495.425	C21H24N6O2Cl2S	Cc1nn(C)c(C)c1NS(=O)(=O)c2c(Cl)cc(cc2Cl)c3ccnc(c3)N4CCNCC4	Cc1nn(C)c(C)c1NS(=O)(=O)c2c(Cl)cc(cc2Cl)c3ccnc(c3)N4CCNCC4	79.2671	92.6445	85.9558	9.45929						100
PathogenBox_PlateD	B10	MMV024035	MMV687707-01	MALARIA		502.462	429.542	C25H23N3O2S	O=C(Nc1ccccc1)c2ccc(s2)c3cc4ccncc4cc3OC5CCNCC5	O=C(Nc1ccccc1)c2ccc(s2)c3cc4ccncc4cc3OC5CCNCC5	3.03796	-13.0368	-4.99942	11.3666	90.7079	80.3025	72.8521	73.7262	69.8137	100	61.4	94.1	74.5801	77.3989	74.0879	84.0657	84.4236		47.2	80.7	82.644	78.8507	73.47	78.8959	77.1187	100	11.4041	2.05312	0.873804	7.31113	10.3308	#DIV/0!	6.39459	7.31113	54.3	87.4	10.0409	9.47523
PathogenBox_PlateD	B11	MMV688941	MMV688941-03	TUBERCULOSIS		349.423	349.423	C22H23NO3	COc1cc(CN2CCC3(CC2)C=Cc4ccccc34)cc5OCOc15	COc1cc(CN2CCC3(CC2)C=Cc4ccccc34)cc5OCOc15	7.01974	1.22839	4.12407	4.0951	71.77	61.6142	88.2939	79.5116	88.1274	100	52.4	96.6	48.3603	33.1475	96.1017	88.0031	84.5131		3.6	86.5	60.0652	47.3809	92.1978	83.7574	86.3202	100	16.5531	20.129	5.521	6.00439	2.55565	#DIV/0!	10.1526	6.00439	28	91.55	34.5068	7.14178
PathogenBox_PlateD	C02	MMV020291	MMV676532-02	MALARIA		407.577	407.577	C21H33N3O3S	CC(N1CCN(CC1)S(=O)(=O)c2ccc(cc2)C(C)(C)C)C(=O)N3CCCC3	CC(N1CCN(CC1)S(=O)(=O)c2ccc(cc2)C(C)(C)C)C(=O)N3CCCC3	76.4356	103.343	89.8895	19.0267						100
PathogenBox_PlateD	C03	MMV006833	MMV006833-01	MALARIA		414.952	414.952	C19H27N2O4ClS	Cc1cc(Cl)c(cc1OCC(=O)NC2CCCCC2)S(=O)(=O)N3CCCC3	Cc1cc(Cl)c(cc1OCC(=O)NC2CCCCC2)S(=O)(=O)N3CCCC3	71.1708	136.272	103.721	46.0337						100
PathogenBox_PlateD	C04	MMV026490	MMV676278-01	MALARIA		372.472	372.472	C23H24N4O	O=C(NCCc1ccccc1)c2cc(cnc2NCC3CC3)c4cccnc4	O=C(NCCc1ccccc1)c2cc(cnc2NCC3CC3)c4cccnc4	3.70159	-0.317004	1.69229	2.84157	112.559	95.4944	60.0326	75.2662	87.4198	100	47.2	95.7	71.0006	87.6004	89.7929	113.686	75.6987		69.5	89.1	91.78	91.5474	74.9127	94.4761	81.5592	100	29.3865	5.5819	21.0437	27.1669	8.2881	#DIV/0!	18.2934	21.0437		92.4	15.7685	4.6669
PathogenBox_PlateD	C05	MMV687246	MMV687246-01	MALARIA		499.587	499.587	C26H25N7O2S	CN1CCN(CC1)S(=O)(=O)c2ccc(cc2)c3ccc4c(Nc5ccc6nn[nH]c6c5)ccnc4c3	CN1CCN(CC1)S(=O)(=O)c2ccc(cc2)c3ccc4c(Nc5ccc6nn[nH]c6c5)ccnc4c3	79.621	223.052	151.337	101.421						100
PathogenBox_PlateD	C06	MMV676162	MMV676162-01	KINETOPLASTIDS		358.347	358.347	C21H14N2O4	OC(=O)c1cccc2oc(nc12)c3ccccc3NC(=O)c4ccccc4	OC(=O)c1cccc2oc(nc12)c3ccccc3NC(=O)c4ccccc4	71.3035	116.776	94.04	32.1543						100
PathogenBox_PlateD	C07	MMV024114	MMV676273-01	MALARIA		443.328	443.328	C19H15N4O2BrS	Cc1ccc(cc1)S(=O)(=O)n2cc(c3ccnc(N)c3)c4cc(Br)cnc24	Cc1ccc(cc1)S(=O)(=O)n2cc(c3ccnc(N)c3)c4cc(Br)cnc24	43.5637	7.2911	25.4274	25.6486						100
PathogenBox_PlateD	C08	MMV688467	MMV688467-01	KINETOPLASTIDS		410.532	410.532	C22H26N4O2S	CCCCN(CCCC)c1c(cc(cc1C#N)S(=O)(=O)Nc2ccccc2)C#N	CCCCN(CCCC)c1c(cc(cc1C#N)S(=O)(=O)Nc2ccccc2)C#N	72.3653	99.0638	85.7146	18.8787						100
PathogenBox_PlateD	C09	MMV675998	MMV675998-01	KINETOPLASTIDS		408.283	335.363	C17H17N7O	COc1ccc(cc1c2cn(nn2)c3ccc(cc3)C(=N)N)C(=N)N	COc1ccc(cc1c2cn(nn2)c3ccc(cc3)C(=N)N)C(=N)N	0.516158	-7.33072	-3.40728	5.54858	88.3771	101.904	82.9663	80.5938	60.9899	100	58.2	86.4	85.9449	86.8398	112.209	101.381	82.4102		55.1	91.9	87.161	94.372	97.5878	90.9876	71.7	100	1.7198	10.6521	20.678	14.6991	15.1464	#DIV/0!	12.5791	14.6991	56.65	89.15	2.19203	3.88909
PathogenBox_PlateD	C10	MMV659010	MMV676058-01	KINETOPLASTIDS		344.34	344.34	C18H15N4F3	FC(F)(F)c1cc(NCCc2ccccc2)nc(n1)c3ccccn3	FC(F)(F)c1cc(NCCc2ccccc2)nc(n1)c3ccccn3	3.43613	-4.83432	-0.69909	5.84809	71.3538	71.6035	64.278	64.5694	71.1456	100	49.9	92.8	97.9809	99.4575	89.2112	92.0748	89.9271		61.1	89.4	84.6673	85.5305	76.7446	78.3221	80.5364	100	18.8283	19.6958	17.6304	19.4493	13.2805	#DIV/0!	17.7768	18.8283	55.5	91.1	7.9196	2.40416
PathogenBox_PlateD	C11	MMV676008	MMV676008-01	KINETOPLASTIDS		441.392	441.392	C24H15N3O6	OC(=O)c1cccc2oc(nc12)c3cccc(O)c3NC(=O)c4cc(on4)c5ccccc5	OC(=O)c1cccc2oc(nc12)c3cccc(O)c3NC(=O)c4cc(on4)c5ccccc5	83.2488	143.405	113.327	42.5367						100
PathogenBox_PlateD	D02	MMV676269	MMV676269-02	MALARIA		356.434	356.434	C21H25N2O2F	C[C@@H](N1CCCC[C@H]1c2ccc(OCc3cccc(F)c3)cc2)C(=O)N	C[C@@H](N1CCCC[C@H]1c2ccc(OCc3cccc(F)c3)cc2)C(=O)N	5.42703	0.277379	2.8522	3.64135	95.7442	69.1062	54.4137	72.2278	58.8256	100	65.2	96.3	96.2807	75.7881	91.3142	89.4797	96.4597		63.1	92.5	96.0124	72.4472	72.8639	80.8537	77.6426	100	0.379382	4.72487	26.0926	12.1989	26.6113	#DIV/0!	14.0014	12.1989	64.15	94.4	1.48492	2.68701
PathogenBox_PlateD	D03	MMV020081	MMV676870-01	MALARIA		381.451	381.451	C22H24N3O2F	COc1cccc(CC(=O)N2CCC(CC2)n3c(C)nc4ccc(F)cc34)c1	COc1cccc(CC(=O)N2CCC(CC2)n3c(C)nc4ccc(F)cc34)c1	69.7993	165.516	117.658	67.6819						100
PathogenBox_PlateD	D04	MMV026550	MMV676267-01	MALARIA		321.424	321.424	C20H23N3O	CC(C)(C)CN1C(=NC(C1=O)(c2ccccc2)c3ccccc3)N	CC(C)(C)CN1C(=NC(C1=O)(c2ccccc2)c3ccccc3)N	47.8109	84.3231	66.067	25.818						100
PathogenBox_PlateD	D05	MMV675995	MMV675995-01	ONCHOCERCIASIS		284.353	284.353	C17H20N2O2	COc1ccc(cc1)N(CCc2cccc(C)n2)C(=O)C	COc1ccc(cc1)N(CCc2cccc(C)n2)C(=O)C	73.1616	128.545	100.853	39.1621						100
PathogenBox_PlateD	D06	MMV688274	MMV688274-01	KINETOPLASTIDS		521.971	521.971	C27H25N5O3ClF	Fc1cccc(COc2ccc(Nc3ncnc4ccc(NC(=O)CN5CCOCC5)cc34)cc2Cl)c1	Fc1cccc(COc2ccc(Nc3ncnc4ccc(NC(=O)CN5CCOCC5)cc34)cc2Cl)c1	56.3054	102.511	79.4083	32.6725						100
PathogenBox_PlateD	D07	MMV023860	MMV676281-01	MALARIA		370.431	370.431	C18H18N4O3S	NS(=O)(=O)c1cccc(c1)c2ccc3ncc(nc3c2)N4CCOCC4	NS(=O)(=O)c1cccc(c1)c2ccc3ncc(nc3c2)N4CCOCC4	64.1805	148.279	106.23	59.4664						100
PathogenBox_PlateD	D08	MMV688407	MMV688407-01	KINETOPLASTIDS		387.438	387.438	C21H21N7O	COc1cc(ccc1c2cn(nn2)c3cccc(c3)C4=NCCN4)C5=NCCN5	COc1cc(ccc1c2cn(nn2)c3cccc(c3)C4=NCCN4)C5=NCCN5	58.6945	63.4009	61.0477	3.32791						100
PathogenBox_PlateD	D09	MMV023949	MMV676266-01	MALARIA		429.528	429.528	C24H27N7O	CC(C)(C)c1cc(C(=O)N2CCN(CC2)c3nccnc3C#N)n(Cc4ccccc4)n1	CC(C)(C)c1cc(C(=O)N2CCN(CC2)c3nccnc3C#N)n(Cc4ccccc4)n1	61.4375	52.2265	56.832	6.51319						100
PathogenBox_PlateD	D10	MMV676050	MMV676050-01	CRYPTOSPORIDIOSIS		450.557	450.557	C23H26N6O2S	CS(=O)(=O)N1CCC(Cn2nc(Cc3cccc4ccccc34)c5c(N)ncnc25)CC1	CS(=O)(=O)N1CCC(Cn2nc(Cc3cccc4ccccc34)c5c(N)ncnc25)CC1	68.649	117.014	92.8316	34.1994						100
PathogenBox_PlateD	D11	MMV024406	MMV676875-02	MALARIA		428.323	428.323	C21H19N5OCl2	Clc1cccc(NC(=O)c2cnc(N3CCN(CC3)c4ccncc4)c(Cl)c2)c1	Clc1cccc(NC(=O)c2cnc(N3CCN(CC3)c4ccncc4)c(Cl)c2)c1	7.37368	4.79469	6.08418	1.82362	4.17606	53.8726	56.578	60.5321	76.1819	100	7.4	19.4	2.27446	97.0413	97.9809	91.9406	82.1417		11.2	19.9	3.22526	75.4569	77.2795	76.2363	79.1618	100	1.34463	30.5249	29.2763	22.2092	4.21424	#DIV/0!	17.5139	22.2092	9.3	19.65	2.68701	0.353553
PathogenBox_PlateD	E02	MMV023233	MMV687136-01	MALARIA		260.3	260.3	C16H12N4	Nc1nccc2ccc(cc12)c3ccc4nccn4c3	Nc1nccc2ccc(cc12)c3ccc4nccn4c3	4.18825	-9.94601	-2.87888	9.99443	77.0559	74.6419	84.7144	61.9888	48.9612	100	54.3	94.1	84.2894	86.5266	100.308	96.1465	79.8151		53.5	84.4	80.6727	80.5842	92.511	79.0676	64.3881	100	5.11484	8.40376	11.0261	24.1531	21.817	#DIV/0!	14.103	11.0261	53.9	89.25	0.565685	6.85894
PathogenBox_PlateD	E03	MMV085230	MMV676265-01	MALARIA		316.401	316.401	C18H24N2O3	CCCNC(=O)N1CCC2(CC1)CC(=O)c3cc(C)ccc3O2	CCCNC(=O)N1CCC2(CC1)CC(=O)c3cc(C)ccc3O2	79.1343	124.385	101.759	31.9967						100
PathogenBox_PlateD	E04	MMV085071	MMV676012-01	MALARIA		348.41	348.41	C19H20N6O	COc1cncc(c1)c2cncc(n2)N3CCN(CC3)c4ccncc4	COc1cncc(c1)c2cncc(n2)N3CCN(CC3)c4ccncc4	4.14401	-4.71544	-0.285716	6.26458	1.26253	70.5213	80.5522	80.3025	47.0882	100	9.2	18.4	71.4033	74.5353	84.9158	73.2378	85.9002		47.2	85.8	36.3329	72.5283	82.734	76.7701	66.4942	100	49.597	2.83833	3.08556	4.99549	27.4442	#DIV/0!	17.5921	4.99549	28.2	52.1	26.8701	47.659
PathogenBox_PlateD	E05	MMV659004	MMV676001-01	KINETOPLASTIDS		364.88	364.88	C21H21N4Cl	Cc1nc(nc(N2CCC(Cc3ccccc3)C2)c1Cl)c4ccccn4	Cc1nc(nc(N2CCC(Cc3ccccc3)C2)c1Cl)c4ccccn4	6.71005	7.17222	6.94114	0.326806	1.80361	13.6242	51.4169	31.6881	84.8809	100	0.2	8.5	1.91652	78.3385	75.3854	96.5939	92.8802		10	18.8	1.86007	45.9814	63.4012	64.141	88.8805	100	0.0798336	45.7599	16.9483	45.8953	5.65638	#DIV/0!	22.868	16.9483	5.1	13.65	6.92965	7.2832	8
PathogenBox_PlateD	E06	MMV676260	MMV676260-01	MALARIA		329.347	329.347	C17H17N5F2	CN1CCN(CC1)c2nccc3nc([nH]c23)c4ccc(F)c(F)c4	CN1CCN(CC1)c2nccc3nc([nH]c23)c4ccc(F)c(F)c4	67.1447	37.1291	52.1369	21.2242						100
PathogenBox_PlateD	E07	MMV688364	MMV688364-02	TOXOPLASMOSIS		459.543	459.543	C25H29N7O2	CC(C)(C)OC(=O)N1CCC(Cn2nc(-c3cnc4ccccc4c3)c3c(N)ncnc23)CC1	CC(C)(C)OC(=O)N1CCC(Cn2nc(-c3cnc4ccccc4c3)c3c(N)ncnc23)CC1	89.6639	108.812	99.2378	13.5395						100
PathogenBox_PlateD	E08	MMV032995	MMV676276-01	MALARIA		400.199	400.199	C17H13NO2BrF3	FC(F)(F)c1ccc(CN2C(=O)COCc3ccc(Br)cc23)cc1	FC(F)(F)c1ccc(CN2C(=O)COCc3ccc(Br)cc23)cc1	4.36522	13.8293	9.09727	6.69213	51.625	96.3269	105.026	62.738	98.5328	100	26.7	90.8	87.332	101.65	100.442	92.0301	103.708		63.3	100	69.4785	98.9884	102.734	77.384	101.12	100	25.2487	3.76396	3.24138	20.7126	3.65949	#DIV/0!	11.3252	3.76396	45	95.4	25.8801	6.50538
PathogenBox_PlateD	E09	MMV688279	MMV688279-01	KINETOPLASTIDS		397.941	397.941	C23H28N3OCl	CC1=Nc2ccc(Cl)cc2C(O)(N1CCN3CCCCC3)c4ccc(C)cc4	CC1=Nc2ccc(Cl)cc2C(O)(N1CCN3CCCCC3)c4ccc(C)cc4	2.81675	2.89266	2.8547	0.0536826	103.886	105.099	115.283	104.032	115.38	100	65.8	94.7	57.7845	110.302	95.5141	92.5197	104.267		32.8	89.9	80.8353	107.7	105.399	98.2756	109.824	100	32.5987	3.67938	13.979	8.14007	7.85834	#DIV/0!	13.2511	8.14007	49.3	92.3	23.3345	3.39411
PathogenBox_PlateD	E10	MMV688271	MMV688271-01	KINETOPLASTIDS		476.185	403.265	C18H16N6OCl2	NC(=N)Nc1ccc(cc1Cl)c2oc(cc2)c3ccc(N=C(N)N)c(Cl)c3	NC(=N)Nc1ccc(cc1Cl)c2oc(cc2)c3ccc(N=C(N)N)c(Cl)c3	-1.16504	-15.0577	-8.11137	9.8236	93.6041	125.711	111.985	92.1491	105.293	100	59.1	91.1	114.955	92.3355	96.2512	119.562	94.9153		64.2	85.9	104.279	109.023	104.118	105.855	100.104	100	15.0972	23.6	11.1258	19.3835	7.33783	#DIV/0!	15.3089	15.0972	61.65	88.5	3.60624	3.67696
PathogenBox_PlateD	E11	MMV019790	MMV019790-02	MALARIA		372.428	372.428	C22H20N4O2	CCOc1ccccc1C(=O)Nc2cccc(c2)c3nc4ncccn4c3C	CCOc1ccccc1C(=O)Nc2cccc(c2)c3nc4ncccn4c3C	73.8695	120.462	97.1656	32.9456						100
PathogenBox_PlateD	F02	MMV009135	MMV676429-02	MALARIA		388.475	388.475	C22H24N6O	O=C(C1CCN(CC1)c2nnnn2c3ccccc3)N4CCc5ccccc5C4	O=C(C1CCN(CC1)c2nnnn2c3ccccc3)N4CCc5ccccc5C4	51.3945	61.4988	56.4467	7.14481						100
PathogenBox_PlateD	F03	MMV011765	MMV011765-01	MALARIA		358.729	358.729	C13H6N4OClF3S	FC(F)(F)c1cnc(Sc2oc(nn2)c3ccncc3)c(Cl)c1	FC(F)(F)c1cnc(Sc2oc(nn2)c3ccncc3)c(Cl)c1	58.5175	106.196	82.357	33.7141						100
PathogenBox_PlateD	F04	MMV024937	MMV676280-01	MALARIA		453.851	417.391	C20H18N5O2F3	FC(F)(F)c1nc(oc1C(=O)Nc2ccc(nc2)N3CCNCC3)c4ccccc4	FC(F)(F)c1nc(oc1C(=O)Nc2ccc(nc2)N3CCNCC3)c4ccccc4	3.0822	-10.3026	-3.61022	9.46451	59.3634	107.766	83.7587	75.2228	105.632	100	34.8	90.5	67.5509	99.7985	93.3029	89.8017	97.2186		41	80.2	63.4572	103.782	88.5308	82.5123	101.425	100	5.78942	5.6339	6.74874	10.3089	5.94914	#DIV/0!	6.88601	5.94914	37.9	85.35	4.38406	7.2832
PathogenBox_PlateD	F05	MMV085499	MMV676166-01	MALARIA		315.336	315.336	C18H13N5O	NC(=O)c1ccc(cc1)c2nc(cnc2N)c3ccc(cc3)C#N	NC(=O)c1ccc(cc1)c2nc(cnc2N)c3ccc(cc3)C#N	83.1604	45.926	64.5432	26.3287						100
PathogenBox_PlateD	F06	MMV023985	MMV676275-01	MALARIA		324.384	324.384	C18H20N4O2	COc1ccc(cc1OC)c2cnc3ccc(nn23)N4CCCC4	COc1ccc(cc1OC)c2cnc3ccc(nn23)N4CCCC4	2.15311	-1.74352	0.204795	2.75534	109.706	93.7981	107.475	87.9782	87.5417	100	68.1	94.6	92.3815	96.758	88.1433	104.221	89.341		59.8	90.8	101.044	95.278	97.8091	96.0996	88.4414	100	12.2502	2.09293	13.6696	11.4854	1.27234	#DIV/0!	8.1541	11.4854	63.95	92.7	5.86899	2.68701
PathogenBox_PlateD	F07	MMV024195	MMV676271-01	MALARIA		424.571	424.571	C22H28N6OS	CN(C)CCNC(=O)N1CCCN(CC1)c2ncnc3cc(sc23)c4ccccc4	CN(C)CCNC(=O)N1CCCN(CC1)c2ncnc3cc(sc23)c4ccccc4	61.172	67.9182	64.5451	4.77023						100
PathogenBox_PlateD	F08	MMV676063	MMV676063-01	ONCHOCERCIASIS		489.624	489.624	C30H36N3O2F	CCCCc1ccc(NC(=O)Nc2ccc(O[C@H]3CCCC[C@@H]3N(C)c4ccccc4)c(F)c2)cc1	CCCCc1ccc(NC(=O)Nc2ccc(O[C@H]3CCCC[C@@H]3N(C)c4ccccc4)c(F)c2)cc1	70.8611	172.53	121.695	71.8905						100
PathogenBox_PlateD	F09	MMV676186	MMV676186-01	KINETOPLASTIDS		469.446	469.446	C26H19N3O6	COC(=O)c1cccc2oc(nc12)c3cccc(OC)c3NC(=O)c4cc(on4)c5ccccc5	COC(=O)c1cccc2oc(nc12)c3cccc(OC)c3NC(=O)c4cc(on4)c5ccccc5	83.2046	162.187	122.696	55.8492						100
PathogenBox_PlateD	F10	MMV688474	MMV688474-01	KINETOPLASTIDS		477.472	387.438	C21H21N7O	COc1cc(ccc1n2cc(nn2)c3cccc(c3)C4=NCCN4)C5=NCCN5	COc1cc(ccc1n2cc(nn2)c3cccc(c3)C4=NCCN4)C5=NCCN5	67.4987	264.54	166.019	139.329						100
PathogenBox_PlateD	F11	MMV687812	MMV687812-02	TUBERCULOSIS		534.509	534.509	C24H26N8O2F4	CN1CCN(CCCOc2ncc(Nc3ncc(nc3C(=O)N)c4ccc(c(F)c4)C(F)(F)F)cn2)CC1	CN1CCN(CCCOc2ncc(Nc3ncc(nc3C(=O)N)c4ccc(c(F)c4)C(F)(F)F)cn2)CC1	4.80764	-4.95319	-0.0727766	6.90195	44.3771	100.54	82.1097	97.5811	106.166	100	20.5	89.4	55.389	83.859	91.6905	101.779	83.7208		30.9	81.1	49.883	92.1993	86.9001	99.6802	94.9431	100	7.78659	11.795	6.77463	2.96864	15.8708	#DIV/0!	9.03913	7.78659	25.7	85.25	7.35391	5.86899
PathogenBox_PlateD	G02	MMV007803	MMV007803-01	MALARIA		321.826	321.826	C16H16NO2ClS	Clc1ccccc1CSCc2oc(cc2)C(=O)NC3CC3	Clc1ccccc1CSCc2oc(cc2)C(=O)NC3CC3	85.1513	-2.10015	41.5255	61.6961						100
PathogenBox_PlateD	G03	MMV001059	MMV676020-01	MALARIA		379.441	379.441	C17H24NO3F3S	CCCS(=O)(=O)N1CCC(CO)(Cc2ccccc2C(F)(F)F)CC1	CCCS(=O)(=O)N1CCC(CO)(Cc2ccccc2C(F)(F)F)CC1	42.4134	32.3741	37.3937	7.09889						100
PathogenBox_PlateD	G04	MMV011691	MMV676015-01	MALARIA		391.431	391.431	C21H21N5O3	NCC(=O)N1CCn2c(C1)nc(c2Nc3ccc4OCOc4c3)c5ccccc5	NCC(=O)N1CCn2c(C1)nc(c2Nc3ccc4OCOc4c3)c5ccccc5	87.6288	226.618	157.124	98.2805						100
PathogenBox_PlateD	G05	MMV676877	MMV676877-01	MALARIA		315.794	315.794	C18H18NO2Cl	OCCNc1ccc(cc1)C(=O)C2C[C@H]2c3ccc(Cl)cc3	OCCNc1ccc(cc1)C(=O)C2C[C@H]2c3ccc(Cl)cc3	3.21492	4.91357	4.06425	1.20112	-1.30949	116.253	112.034	106.699	100.734	100	11.9	19.3	21.1145	90.1242	80.2196	79.4825	90.2163		12.5	56.7	9.90249	103.189	96.1268	93.0908	95.4749	100	15.8561	18.4761	22.4961	19.245	7.4368	#DIV/0!	16.702	18.4761	12.2	38	0.424264	26.4458
PathogenBox_PlateD	G06	MMV663250	MMV676263-01	MALARIA		366.896	366.896	C21H23N4Cl	Clc1cccc(c1)C(c2ccc(CN3CCNCC3)cc2)n4ccnc4	Clc1cccc(c1)C(c2ccc(CN3CCNCC3)cc2)n4ccnc4	103.954	125.692	114.823	15.3711						100
PathogenBox_PlateD	G07	MMV407539	MMV676004-01	WOLBACHIA LF		448.545	448.545	C24H24N4O3S	CCc1nc2ccc(cn2c1N(C)Cc3cccs3)C(=O)NCc4ccc5OCOc5c4	CCc1nc2ccc(cn2c1N(C)Cc3cccs3)C(=O)NCc4ccc5OCOc5c4	21.7081	66.2539	43.981	31.4986						100
PathogenBox_PlateD	G08	MMV688372	MMV688372-02	KINETOPLASTIDS		401.436	401.436	C23H20N5OF	FC1=C(C=C(NC(=O)N2CCCC2)C=C1)C1=NC2=CC(=CN=C2N1)C1=CC=CC=C1	FC1=C(C=C(NC(=O)N2CCCC2)C=C1)C1=NC2=CC(=CN=C2N1)C1=CC=CC=C1	72.5423	119.035	95.7887	32.8754						100
PathogenBox_PlateD	G09	MMV658993	MMV676163-01	KINETOPLASTIDS		402.904	402.904	C19H19N4O2ClS	Cc1nc(nc(NCCc2ccc(cc2)S(=O)(=O)C)c1Cl)c3ccccn3	Cc1nc(nc(NCCc2ccc(cc2)S(=O)(=O)C)c1Cl)c3ccccn3	81.2137	154.936	118.075	52.1294						100
PathogenBox_PlateD	G10	MMV676182	MMV676182-01	CRYPTOSPORIDIOSIS		372.466	372.466	C22H24N6	Nc1ncnc2c1c(Cc3cccc4ccccc34)nn2CC5CCNCC5	Nc1ncnc2c1c(Cc3cccc4ccccc34)nn2CC5CCNCC5	78.4265	185.844	132.135	75.9555						100
PathogenBox_PlateD	G11	MMV676411	MMV676411-02	TUBERCULOSIS		325.385	325.385	C17H15N3O2S	CC(Oc1ccccc1)C(=O)Nc2nc(cs2)c3ccccn3	CC(Oc1ccccc1)C(=O)Nc2nc(cs2)c3ccccn3	3.87856	-1.14914	1.36471	3.55512	1.64898	87.5902	103.983	94.5256	104.565	100	10.5	19.2	-0.583527	73.6319	66.4914	95.4681	69.9925		9.7	17.8	0.532729	80.611	85.2372	94.9968	87.2788	100	1.57862	9.87001	26.5106	0.666417	24.4465	#DIV/0!	12.6144	9.87001	10.1	18.5	0.565685	0.989949
PathogenBox_PlateD	H02	MMV007133	MMV007133-01	MALARIA		413.496	413.496	C21H23N3O4S	CC(C)N(Cc1ccccc1)S(=O)(=O)c2ccc(cc2)C(=O)Nc3cc(C)on3	CC(C)N(Cc1ccccc1)S(=O)(=O)c2ccc(cc2)C(=O)Nc3cc(C)on3	70.8611	114.042	92.4517	30.5337						100
PathogenBox_PlateD	H03	MMV022478	MMV676869-01	MALARIA		545.93	432.915	C23H21N6OCl	Clc1cccc(c1)c2cnn3ccc(nc23)C(=O)Nc4ccc(cc4)N5CCNCC5	Clc1cccc(c1)c2cnn3ccc(nc23)C(=O)Nc4ccc(cc4)N5CCNCC5	6.22339	10.0253	8.12432	2.68833	1.74598	-0.145499	110.288	106.117	103.353	100	2.9	4.8	-0.122848	0.79851	109.473	77.8701	103.898		3	5	0.811568	0.326506	109.88	91.9936	103.626	100	1.32146	0.667515	0.57647	19.9736	0.386056	#DIV/0!	4.58501	0.667515	2.95	4.9	0.0707107	0.141421	4
PathogenBox_PlateD	H04	MMV024101	MMV676264-01	MALARIA		461.756	352.376	C16H12N6O2S	NS(=O)(=O)c1cncc(c1)c2ccc3nccc(c4cn[nH]c4)c3n2	NS(=O)(=O)c1cncc(c1)c2ccc3nccc(c4cn[nH]c4)c3n2	38.3874	247.778	143.083	148.062						100
PathogenBox_PlateD	H05	MMV676881	MMV676881-02	MALARIA		300.266	300.266	C14H10N6F2	CCn1cnc2c(Nc3cc(F)cc(F)c3)nc(nc12)C#N	CCn1cnc2c(Nc3cc(F)cc(F)c3)nc(nc12)C#N	67.6314	122.839	95.2353	39.0378						100
PathogenBox_PlateD	H06	MMV024443	MMV676284-01	MALARIA		328.375	328.375	C20H16N4O	CN(C(=O)c1cc2c(cccc2[nH]1)c3cncnc3)c4ccccc4	CN(C(=O)c1cc2c(cccc2[nH]1)c3cncnc3)c4ccccc4	46.7049	55.9116	51.3083	6.51015						100
PathogenBox_PlateD	H07	MMV688469	MMV688469-01	TOXOPLASMOSIS		275.308	275.308	C16H13N5	Nc1ncnc2[nH]nc(Cc3cccc4ccccc34)c12	Nc1ncnc2[nH]nc(Cc3cccc4ccccc34)c12	93.6457	142.692	118.169	34.6806						100
PathogenBox_PlateD	H08	MMV023388	MMV676880-01	MALARIA		385.389	385.389	C21H18N3OF3	FC(F)(F)c1cccc(c1)C(=O)NC2CCN(C2)c3ccnc4ccccc34	FC(F)(F)c1cccc(c1)C(=O)NC2CCN(C2)c3ccnc4ccccc34	4.27673	3.60592	3.94133	0.474334	104.517	119.551	108.057	89.6757	96.5626	100	66.2	95.8	81.6477	76.7184	87.959	81.832	76.6724		56.9	93.9	93.0821	98.1349	98.008	85.7538	86.6175	100	16.1707	30.2875	14.2114	5.54633	14.0645	#DIV/0!	16.0561	14.2114	61.55	94.85	6.57609	1.3435
PathogenBox_PlateD	H09	MMV675968	MMV675968-01	CRYPTOSPORIDIOSIS		359.81	359.81	C17H18N5O2Cl	COc1ccc(OC)c(NCc2ccc3nc(N)nc(N)c3c2Cl)c1	COc1ccc(OC)c(NCc2ccc3nc(N)nc(N)c3c2Cl)c1	2.94947	-3.8833	-0.466915	4.8315	0.969991	2.71597	76.8233	96.4656	87.6387	100	2.5	4.8	0.107492	2.31875	60.8711	79.0679	66.7217		2.1	4.6	0.538741	2.51736	68.8472	87.7667	77.1802	100	0.609879	0.280879	11.2799	12.302	14.7905	#DIV/0!	7.85265	11.2799	2.3	4.7	0.282843	0.141421	4
PathogenBox_PlateD	H10	MMV675996	MMV675996-01	ONCHOCERCIASIS		352.47	352.47	C22H28N2O2	COc1ccc(cc1)N(CCc2cccc(C)n2)C(=O)C3CCCCC3	COc1ccc(cc1)N(CCc2cccc(C)n2)C(=O)C3CCCCC3	36.131	19.892	28.0115	11.4827						100
PathogenBox_PlateD	H11	MMV688980	MMV688980-02	MALARIA		335.396	335.396	C16H18N3O2FS	CCC1=CC(=O)N(C)C(=N1)SC(C)C(=O)Nc2ccc(F)cc2	CCC1=CC(=O)N(C)C(=N1)SC(C)C(=O)Nc2ccc(F)cc2	64.5787	57.6948	61.1367	4.86765						100
PathogenBox_PlateE	A02	MMV011229	MMV011229-01	MALARIA		292.26	292.26	C14H11N4F3	CC1=NC2=NC=CN2C(NC3=CC=C(C(F)(F)F)C=C3)=C1	CC1=NC2=NC=CN2C(NC3=CC=C(C(F)(F)F)C=C3)=C1	69.5169	85.3164	77.4166	11.172						100
PathogenBox_PlateE	A03	MMV676468	MMV676468-01	TUBERCULOSIS		335.442	335.442	C10H8NOCl5	NC(CC(=O)c1ccc(Cl)cc1Cl)C(Cl)(Cl)Cl	NC(CC(=O)c1ccc(Cl)cc1Cl)C(Cl)(Cl)Cl	7.2394	2.98997	5.11468	3.0048	103.595	112.276	78.1813	98.5026	93.3131	100	67.3	97.8	70.5914	74.9218	74.3229	77.3634	74.5072		48.8	92.2	87.0932	93.5991	76.2521	87.933	83.9101	100	23.3371	26.4137	2.72828	14.9477	13.2978	#DIV/0!	16.1449	14.9477	58.05	95	13.0815	3.9598
PathogenBox_PlateE	A04	MMV688771	MMV688771-01	SCHISTOSOMIASIS		325.428	325.428	C18H19N3OS	Cc1ccccc1C(=O)N2N=C(Nc3ccccc3)SC2(C)C	Cc1ccccc1C(=O)N2N=C(Nc3ccccc3)SC2(C)C	83.0621	104.436	93.749	15.1135						100
PathogenBox_PlateE	A05	MMV687798	MMV687798-01	REFERENCE COMPOUNDS	Levofloxacin (-)-ofloxacin	361.368	361.368	C18H20N3O4F	C[C@H]1COc2c(N3CCN(C)CC3)c(F)cc4C(=O)C(=CN1c24)C(=O)O	C[C@H]1COc2c(N3CCN(C)CC3)c(F)cc4C(=O)C(=CN1c24)C(=O)O	91.0059	87.9214	89.4636	2.18111						100
PathogenBox_PlateE	A06	MMV688775	MMV688775-01	REFERENCE COMPOUNDS	Rifampicin	822.94	822.94	C43H58N4O12	CO[C@H]1\C=C\O[C@@]2(C)OC3=C(C2=O)C4=C(O)\C(=C/NN5CCN(C)CC5)\C(=N\C(=O)\C(=C/C=C\[C@H](C)[C@H](O)[C@@H](C)[C@@H](O)[C@@H](C)[C@H](OC(=O)C)[C@@H]1C)\C)\C(=C4C(=C3C)O)O	CO[C@H]1\C=C\O[C@@]2(C)OC3=C(C2=O)C4=C(O)\C(=C/NN5CCN(C)CC5)\C(=N\C(=O)\C(=C/C=C\[C@H](C)[C@H](O)[C@@H](C)[C@@H](O)[C@@H](C)[C@H](OC(=O)C)[C@@H]1C)\C)\C(=C4C(=C3C)O)O	81.9927	103.158	92.5753	14.966						100
PathogenBox_PlateE	A07	MMV676159	MMV676159-01	KINETOPLASTIDS		339.819	339.819	C19H18N3OCl	Clc1cccc(CO[C@H]2CCc3ccccc3[C@@H]2n4ccnn4)c1	Clc1cccc(CO[C@H]2CCc3ccccc3[C@@H]2n4ccnn4)c1	61.9804	67.6715	64.826	4.0242						100
PathogenBox_PlateE	A08	MMV393144	MMV676261-01	MALARIA		310.376	310.376	C18H19N4F	CN1CCN(CC1)c2nccc3[nH]c(cc23)c4cccc(F)c4	CN1CCN(CC1)c2nccc3[nH]c(cc23)c4cccc(F)c4	2.14721	4.36617	3.25669	1.56904	82.4007	87.1052	67.2204	109.415	96.1746	100	56.4	92.7	67.9655	102.793	94.5006	62.852	77.1791		44.5	93.3	75.1831	94.949	80.8605	86.1335	86.6769	100	10.2072	11.0929	19.2901	32.925	13.4318	#DIV/0!	17.3894	13.4318	50.45	93	8.41457	0.424264
PathogenBox_PlateE	A09	MMV007920	MMV676443-01	MALARIA		329.352	329.352	C20H15N3O2	Nc1ccc(cc1)C(=O)Nc2ccc(cc2)c3oc4ccccc4n3	Nc1ccc(cc1)C(=O)Nc2ccc(cc2)c3oc4ccccc4n3	97.9313	102.814	100.373	3.45248						100
PathogenBox_PlateE	A10	MMV688270	MMV688270-01	SCHISTOSOMIASIS		359.421	359.421	C22H21N3O2	COc1ccc(cc1)-c1cnc2cnc(cn12)-c1cccc(OC(C)C)c1	COc1ccc(cc1)-c1cnc2cnc(cn12)-c1cccc(OC(C)C)c1	6.3228	6.03727	6.18004	0.2019	80.2182	101.413	93.6526	100.588	66.0079	100	31.8	96.3	53.9148	56.0339	86.1163	72.0656	90.9073		55.5	93.8	67.0665	78.7232	89.8845	86.3268	78.4576	100	18.5993	32.0875	5.329	20.1684	17.6066	#DIV/0!	18.7582	18.5993	43.65	95.05	16.7584	1.76777
PathogenBox_PlateE	A11	MMV019993	MMV019993-01	MALARIA		362.359	362.359	C17H17N6F3	CC(Nc1nncc(n1)c2ccc(cc2)C(F)(F)F)c3cn(C)nc3C	CC(Nc1nncc(n1)c2ccc(cc2)C(F)(F)F)c3cn(C)nc3C	50.0138	73.8644	61.9391	16.8649						100
PathogenBox_PlateE	B02	MMV687794	MMV687794-02	MALARIA		384.291	384.291	C15H18N3O2BrS	CC1(C)Cc2c(CO1)c(nc3snc(Br)c23)N4CCOCC4	CC1(C)Cc2c(CO1)c(nc3snc(Br)c23)N4CCOCC4	62.235	95.6379	78.9365	23.6194						100
PathogenBox_PlateE	B03	MMV676470	MMV676470-01	TUBERCULOSIS		299.364	299.364	C18H21NO3	CCOc1ccc(OCC(=O)Nc2cc(C)cc(C)c2)cc1	CCOc1ccc(OCC(=O)Nc2cc(C)cc(C)c2)cc1	99.3571	79.5167	89.4369	14.0293						100
PathogenBox_PlateE	B04	MMV688938	MMV688938-01	TUBERCULOSIS		356.457	356.457	C20H21N2OFS	CCOc1ccc(cc1)c2nc(CNCCc3ccc(F)cc3)cs2	CCOc1ccc(cc1)c2nc(CNCCc3ccc(F)cc3)cs2	4.74422	2.40016	3.57219	1.6575	5.96544	98.2601	98.6481	84.2922	91.4216	100	11.5	21.8	-0.629595	73.2633	98.9692	99.6142	81.7398		9.3	17.4	2.66792	85.7617	98.8087	91.9532	86.5807	100	4.6634	17.6754	0.227091	10.8343	6.84607	#DIV/0!	8.04924	6.84607	10.4	19.6	1.55563	3.11127
PathogenBox_PlateE	B05	MMV689000	MMV689000-01	REFERENCE COMPOUNDS	Amphotericin B	924.079	924.079	C47H73NO17	C[C@@H]1OC(=O)C[C@H](O)C[C@H](O)CC[C@@H](O)[C@H](O)C[C@H](O)C[C@]2(O)C[C@H](O)[C@H]([C@H](C[C@@H](O[C@@H]3O[C@H](C)[C@@H](O)[C@H](N)[C@@H]3O)\C=C\C=C\C=C\C=C\C=C\C=C\C=C\[C@H](C)[C@@H](O)[C@H]1C)O2)C(=O)O	C[C@@H]1OC(=O)C[C@H](O)C[C@H](O)CC[C@@H](O)[C@H](O)C[C@H](O)C[C@]2(O)C[C@H](O)[C@H]([C@H](C[C@@H](O[C@@H]3O[C@H](C)[C@@H](O)[C@H](N)[C@@H]3O)\C=C\C=C\C=C\C=C\C=C\C=C\C=C\[C@H](C)[C@@H](O)[C@H]1C)O2)C(=O)O	5.66082	8.39648	7.02865	1.9344	1.35799	70.1303	82.4007	71.6823	115.671	100	9.2	18.1	7.47836	74.5993	52.9474	65.3857	92.4276		10.2	22.2	4.41817	72.3648	67.6741	68.534	104.05	100	4.32776	3.16003	20.8267	4.45237	16.4359	#DIV/0!	9.84054	4.45237	9.7	20.15	0.707107	2.89914
PathogenBox_PlateE	B06	MMV004168	MMV004168-01	KINETOPLASTIDS		314.86	314.86	C19H23N2Cl	CN1CCCN(CC1)C(c2ccccc2)c3ccc(Cl)cc3	CN1CCCN(CC1)C(c2ccccc2)c3ccc(Cl)cc3	4.94791	0.53246	2.74019	3.1222	1.55199	89.2392	79.2968	87.2507	112.47	100	10.8	19.4	-0.399255	75.0139	78.6533	108.782	92.4737		9.6	17.8	0.576365	82.1265	78.975	98.0162	102.472	100	1.37974	10.0588	0.455006	15.2247	14.1399	#DIV/0!	8.25162	10.0588	10.2	18.6	0.848528	1.13137
PathogenBox_PlateE	B07	MMV676161	MMV676161-01	KINETOPLASTIDS		335.4	335.4	C20H21N3O2	C(N1CCOCC1)c2cc(n[nH]2)c3ccc(Oc4ccccc4)cc3	C(N1CCOCC1)c2cc(n[nH]2)c3ccc(Oc4ccccc4)cc3	4.25532	3.28487	3.77009	0.686214	101.481	109.61	107.483	114.016	103.533	100	65.4	95.6									101.481	109.61	107.483	114.016	103.533	100						#DIV/0!	#DIV/0!	#NUM!	65.4	95.6	#DIV/0!	#DIV/0!
PathogenBox_PlateE	B08	MMV023183	MMV688349-01	MALARIA		402.542	402.542	C25H30N4O	C(C1CC1)N2Cc3ccccc3OC4(CCN(Cc5c[nH]c6cnccc56)CC4)C2	C(C1CC1)N2Cc3ccccc3OC4(CCN(Cc5c[nH]c6cnccc56)CC4)C2	6.62833	4.02212	5.32523	1.84287	101.914	93.0308	68.3233	118.941	83.4532	100	67.2	97.4	88.3009	119.396	90.4469	90.7097	95.3083		58.5	94.7	95.1076	106.214	79.3851	104.825	89.3807	100	9.62619	18.6433	15.6437	19.9627	8.38284	#DIV/0!	14.4517	15.6437	62.85	96.05	6.15183	1.90919
PathogenBox_PlateE	B09	MMV047015	MMV676467-01	TUBERCULOSIS		256.227	256.227	C12H11N2OF3	COc1cc(nc2ccc(C)c(N)c12)C(F)(F)F	COc1cc(nc2ccc(C)c(N)c12)C(F)(F)F	70.5353	83.6453	77.0903	9.27016						100
PathogenBox_PlateE	B10	MMV688795	MMV688795-01	KINETOPLASTIDS		297.395	297.395	C18H23N3O	O=C(NCCc1ccn(n1)c2ccccc2)C3CCCCC3	O=C(NCCc1ccn(n1)c2ccccc2)C3CCCCC3	88.1543	10.0184	49.0864	55.2504						100
PathogenBox_PlateE	B11	MMV688352	MMV688352-01	DENGUE		525.001	525.001	C29H25N6O2Cl	Clc1ccc(cc1)[C@@H]2[C@H](Oc3ccccc3)C(=O)N2CCn4cnc5c(NCc6ccccc6)ncnc45	Clc1ccc(cc1)[C@@H]2[C@H](Oc3ccccc3)C(=O)N2CCn4cnc5c(NCc6ccccc6)ncnc45	90.8532	106.156	98.5046	10.8208						100
PathogenBox_PlateE	C02	MMV676398	MMV676398-02	WOLBACHIA LF		360.427	360.427	C18H20N2O4S	CCS(=O)(=O)N(Cc1occc1)Cc2cc3ccc(C)cc3nc2O	CCS(=O)(=O)N(Cc1occc1)Cc2cc3ccc(C)cc3nc2O	95.7926	74.1593	84.976	15.297						100
PathogenBox_PlateE	C03	MMV676472	MMV676472-01	TUBERCULOSIS		424.9	424.9	C22H17N2O3ClS	COc1cccc(OC)c1C(=O)Nc2ccc(Cl)c(c2)c3nc4ccccc4s3	COc1cccc(OC)c1C(=O)Nc2ccc(Cl)c(c2)c3nc4ccccc4s3	71.8593	84.9232	78.3912	9.23758						100
PathogenBox_PlateE	C04	MMV671636	MMV671636-01	ONCHOCERCIASIS		447.359	447.359	C23H14NO3F5	CC1=C(C(=O)c2c(F)cc(F)cc2N1)c3ccc(Oc4ccc(OC(F)(F)F)cc4)cc3	CC1=C(C(=O)c2c(F)cc(F)cc2N1)c3ccc(Oc4ccc(OC(F)(F)F)cc4)cc3	96.2509	95.2447	95.7478	0.711455						100
PathogenBox_PlateE	C05	MMV676599	MMV676599-01	CRYPTOSPORIDIOSIS		331.414	331.414	C20H21N5	CC(C)(C)n1nc(Cc2cccc3ccccc23)c4c(N)ncnc14	CC(C)(C)n1nc(Cc2cccc3ccccc23)c4c(N)ncnc14	72.6231	66.6394	69.6312	4.23115						100
PathogenBox_PlateE	C06	MMV689244	MMV689244-01	KINETOPLASTIDS		459.891	459.891	C24H21N3OClF3	FC(F)(F)c1ccc(cc1)N2CCN(CC2)C(=O)[C@@H](c3ccc(Cl)cc3)c4cccnc4	FC(F)(F)c1ccc(cc1)N2CCN(CC2)C(=O)[C@@H](c3ccc(Cl)cc3)c4cccnc4	7.79954	0.53246	4.166	5.1386	-0.246766	2.20547	20.3428	111.214	91.2263	100	0.9	2.7	-1.00002	0.0072994	53.7455	84.4906	76.0817		1.8	4.1	-0.623392	1.10639	37.0441	97.8525	83.654	100	0.53263	1.55434	23.6193	18.8966	10.7089	#DIV/0!	11.0623	10.7089	1.35	3.4	0.636396	0.989949	1
PathogenBox_PlateE	C07	MMV688411	MMV688411-01	TOXOPLASMOSIS		359.428	359.428	C20H21N7	Nc1ncnc2n(CC3CCNCC3)nc(-c3cnc4ccccc4c3)c12	Nc1ncnc2n(CC3CCNCC3)nc(-c3cnc4ccccc4c3)c12	87.9506	98.7344	93.3425	7.62528						100
PathogenBox_PlateE	C08	MMV687765	MMV687765-01	TUBERCULOSIS		462.974	426.514	C25H26N6O	Cc1cnc(nc1Oc2ccc(cc2)n3ccnc3)N4CCN[C@@H](Cc5ccccc5)C4	Cc1cnc(nc1Oc2ccc(cc2)n3ccnc3)N4CCN[C@@H](Cc5ccccc5)C4	6.22096	1.12226	3.67161	3.60532	2.43681	91.5502	108.438	115.24	101.961	100	10.7	19.7	6.27019	82.7387	70.3006	82.1256	68.0231		10.6	21.8	4.3535	87.1445	89.3694	98.6827	84.9919	100	2.7106	6.23064	26.9674	23.4152	23.9974	#DIV/0!	16.6643	23.4152	10.65	20.75	0.0707107	1.48492
PathogenBox_PlateE	C09	MMV020165	MMV676521-01	MALARIA		379.382	379.382	C19H20N3O2F3	CC(C)NCC(=O)Nc1cccc(c1)C(=O)Nc2cccc(c2)C(F)(F)F	CC(C)NCC(=O)Nc1cccc(c1)C(=O)Nc2cccc(c2)C(F)(F)F	3.26749	1.07311	2.1703	1.55166	86.692	88.08	113.482	125.234	105.477	100	59.1	94	99.9507	73.4539	99.8631	75.8627	77.5708		64.9	93.4	93.3214	80.767	106.672	100.548	91.5239	100	9.37535	10.3422	9.62965	34.9106	19.7327	#DIV/0!	16.7981	10.3422	62	93.7	4.10122	0.424264
PathogenBox_PlateE	C10	MMV676524	MMV676524-01	TUBERCULOSIS		219.67	219.67	C11H10N3Cl	Nc1cccnc1Nc2ccc(Cl)cc2	Nc1cccnc1Nc2ccc(Cl)cc2	83.9278	77.3541	80.6409	4.6483						100
PathogenBox_PlateE	C11	MMV611037	MMV676418-01	TUBERCULOSIS		334.42	334.42	C14H14N4O2S2	CCC(Sc1oc2ccccc2n1)C(=O)Nc3nnc(C)s3	CCC(Sc1oc2ccccc2n1)C(=O)Nc3nnc(C)s3	70.3316	11.5421	40.9369	41.5705						100
PathogenBox_PlateE	D02	MMV688766	MMV688766-01	SCHISTOSOMIASIS		369.722	369.722	C17H11NO3ClF3	COc1ccc(c(O)c1)c2onc(c2c3ccc(Cl)cc3)C(F)(F)F	COc1ccc(c(O)c1)c2onc(c2c3ccc(Cl)cc3)C(F)(F)F	5.81358	0.974811	3.3942	3.42153	-1.03333	76.1427	103.025	113.482	85.7203	100	9.5	17.4	-1.87595	58.0814	55.366	65.3516	77.089		8.1	16.1	-1.45464	67.112	79.1954	89.4165	81.4047	100	0.595818	12.7713	33.6999	34.033	6.10328	#DIV/0!	17.4407	12.7713	8.8	16.75	0.989949	0.919239
PathogenBox_PlateE	D03	MMV200748	MMV676471-01	TUBERCULOSIS		374.283	374.283	C19H20NO2Br	COc1ccc(cc1)C2(CCCC2)C(=O)Nc3ccc(Br)cc3	COc1ccc(cc1)C2(CCCC2)C(=O)Nc3ccc(Br)cc3	27.9137	84.5792	56.2464	40.0685						100
PathogenBox_PlateE	D04	MMV667494	MMV667494-01	MALARIA		494.03	494.03	C25H34N5OClF2	FC1(F)CCN(CCCCNc2cc(c3cc(ccc3n2)Cl)C(=O)NCCN2CCCC2)CC1	FC1(F)CCN(CCCCNc2cc(c3cc(ccc3n2)Cl)C(=O)NCCN2CCCC2)CC1	82.2983	41.2288	61.7635	29.0405						100
PathogenBox_PlateE	D05	MMV028694	MMV676272-01	MALARIA		332.367	332.367	C18H16N6O	OCCc1ccc(Nc2nccc(n2)c3nnc4ccccn34)cc1	OCCc1ccc(Nc2nccc(n2)c3nnc4ccccn34)cc1	100.681	76.8134	88.7473	16.877						100
PathogenBox_PlateE	D06	MMV001499	MMV001499-01	REFERENCE COMPOUNDS	Nifurtimox	287.294	287.294	C10H13N3O5S	CC1CS(=O)(=O)CCN1\N=C\c2oc(cc2)[N+](=O)[O-]	CC1CS(=O)(=O)CCN1\N=C\c2oc(cc2)[N+](=O)[O-]	88.0524	105.517	96.7848	12.3494						100
PathogenBox_PlateE	D07	MMV688345	MMV688345-01	TOXOPLASMOSIS		311.405	311.405	C16H17N5S	Nc1nc(N)c2c3CCN(Cc4ccccc4)Cc3sc2n1	Nc1nc(N)c2c3CCN(Cc4ccccc4)Cc3sc2n1	104.755	71.2103	87.9826	23.7196						100
PathogenBox_PlateE	D08	MMV010545	MMV687238-01	MALARIA		410.456	410.456	C19H18N6O3S	COc1ccc(cn1)c2cnc3ccc(NCc4ccc(cc4)S(=O)(=O)N)nn23	COc1ccc(cn1)c2cnc3ccc(NCc4ccc(cc4)S(=O)(=O)N)nn23	85.9647	87.3807	86.6727	1.0013						100
PathogenBox_PlateE	D09	MMV023227	MMV687702-01	MALARIA		277.371	277.371	C18H19N3	Cc1nc([nH]c1C)c2cccc(NCc3ccccc3)c2	Cc1nc([nH]c1C)c2cccc(NCc3ccccc3)c2	2.96196	0.53246	1.74721	1.71791	102.747	87.5248	92.9845	113.435	106.541	100	66.2	94.7	93.3813	79.5854	95.7463	82.257	74.1984		61.8	92.5	98.0642	83.5551	94.3654	97.8461	90.3698	100	6.62272	5.61402	1.95285	22.0464	22.8698	#DIV/0!	11.8212	6.62272	64	93.6	3.11127	1.55563
PathogenBox_PlateE	D10	MMV687700	MMV687700-01	TUBERCULOSIS		584.505	466.425	C17H18N6O8S	Nc1ncnc2c1ncn2[C@@H]3O[C@H](COS(=O)(=O)NC(=O)c4ccccc4O)[C@@H](O)[C@H]3O	Nc1ncnc2c1ncn2[C@@H]3O[C@H](COS(=O)(=O)NC(=O)c4ccccc4O)[C@@H](O)[C@H]3O	77.5625	43.7354	60.649	23.9194						100
PathogenBox_PlateE	D11	MMV676384	MMV676384-01	TUBERCULOSIS		307.322	307.322	C18H14N3OF	Fc1ccccc1c2oc(NCCc3ccccc3)c(n2)C#N	Fc1ccccc1c2oc(NCCc3ccccc3)c(n2)C#N	49.4027	63.9361	56.6694	10.2766						100
PathogenBox_PlateE	E02	MMV020289	MMV676546-02	MALARIA		361.459	361.459	C18H23N3O3S	Cc1ccc(NC(=O)c2cc(ccc2C)S(=O)(=O)NC(C)(C)C)nc1	Cc1ccc(NC(=O)c2cc(ccc2C)S(=O)(=O)NC(C)(C)C)nc1	77.9699	78.8777	78.4238	0.64193						100
PathogenBox_PlateE	E03	MMV002816	MMV002816-01	REFERENCE COMPOUNDS	Diethylcarbamazine	199.298	199.298	C10H21N3O	CCN(CC)C(=O)N1CCN(C)CC1	CCN(CC)C(=O)N1CCN(C)CC1	94.4686	84.186	89.3273	7.27094						100
PathogenBox_PlateE	E04	MMV634140	MMV634140-01	MALARIA		431.968	431.968	C22H30N5O2Cl	Clc1ccc2nc(cc(c2c1)C(=O)NCCN1CCCC1)NCCN1CCOCC1	Clc1ccc2nc(cc(c2c1)C(=O)NCCN1CCCC1)NCCN1CCOCC1	80.8215	90.084	85.4528	6.54952						100
PathogenBox_PlateE	E05	MMV030734	MMV687169-01	MALARIA		584.864	358.833	C17H19N6OCl	CC(C)(CN)c1nc(c2ccc(Cl)c(O)c2)c([nH]1)c3ccnc(N)n3	CC(C)(CN)c1nc(c2ccc(Cl)c(O)c2)c([nH]1)c3ccnc(N)n3	78.8865	97.4565	88.1715	13.131						100
PathogenBox_PlateE	E06	MMV689243	MMV689243-01	KINETOPLASTIDS		466.422	466.422	C23H20N4F6	FC(F)(F)c1ccc(cc1)N(C2CCN(CC2)c3ccc(cn3)C(F)(F)F)c4cccnc4	FC(F)(F)c1ccc(cc1)N(C2CCN(CC2)c3ccc(cn3)C(F)(F)F)c4cccnc4	45.2781	73.717	59.4975	20.1094						100
PathogenBox_PlateE	E07	MMV676358	MMV676358-01	MALARIA		324.564	324.564	C11H7N5BrCl	Nc1ncc(Br)cc1c2nc3cc(Cl)cnc3[nH]2	Nc1ncc(Br)cc1c2nc3cc(Cl)cnc3[nH]2	118.809	90.8212	104.815	19.7905						100
PathogenBox_PlateE	E08	MMV687729	MMV687729-01	TUBERCULOSIS		400.418	400.418	C22H22N2O3F2	OC[C@H]1CN(C(=O)O1)c2cc(F)c(C3=CCN(Cc4ccccc4)CC3)c(F)c2	OC[C@H]1CN(C(=O)O1)c2cc(F)c(C3=CCN(Cc4ccccc4)CC3)c(F)c2	54.8514	85.513	70.1822	21.681						100
PathogenBox_PlateE	E09	MMV407834	MMV676519-01	MALARIA		437.462	437.462	C22H26N3O3F3	CCOc1ccccc1NC(C)C(=O)Nc2cc(ccc2N3CCOCC3)C(F)(F)F	CCOc1ccccc1NC(C)C(=O)Nc2cc(ccc2N3CCOCC3)C(F)(F)F	80.1086	73.2255	76.6671	4.86713						100
PathogenBox_PlateE	E10	MMV687813	MMV687813-01	TUBERCULOSIS		467.465	467.465	C25H23N3O4F2	Fc1cc(cc(F)c1C2=CCN(Cc3ccccc3)CC2)N4C[C@H](COc5ccon5)OC4=O	Fc1cc(cc(F)c1C2=CCN(Cc3ccccc3)CC2)N4C[C@H](COc5ccon5)OC4=O	14.9795	26.8769	20.9282	8.41273						100
PathogenBox_PlateE	E11	MMV153413	MMV676414-01	TUBERCULOSIS		422.328	422.328	C16H11N2O4F5S	CCOC(=O)c1c(C)c(sc1NC(=O)c2c(F)c(F)c(F)c(F)c2F)C(=O)N	CCOC(=O)c1c(C)c(sc1NC(=O)c2c(F)c(F)c(F)c(F)c2F)C(=O)N	1.84168	0.67991	1.26079	0.821492	90.1621	102.886	111.492	97.38	88.9129	100	59.6	93.1	91.279	69.8188	78.2277	81.9942	76.6948		61.3	92.4	90.7206	86.3524	94.8598	89.6871	82.8039	100	0.789771	23.3821	23.5214	10.8794	8.63947	#DIV/0!	13.4424	10.8794	60.45	92.75	1.20208	0.494975
PathogenBox_PlateE	F02	MMV019551	MMV019551-01	MALARIA		354.4	354.4	C20H22N2O4	CCC(NC(=O)c1ccccc1NC(=O)c2ccc(C)cc2)C(=O)OC	CCC(NC(=O)c1ccccc1NC(=O)c2ccc(C)cc2)C(=O)OC	101.801	94.7041	98.2527	5.01854						100
PathogenBox_PlateE	F03	MMV688552	MMV688552-01	SCHISTOSOMIASIS		393.386	393.386	C17H14N5OF3S	CC(C(SC1=NC=CC=N1)=C2C)=NN2C(NC3=CC=CC(C(F)(F)F)=C3)=O	CC(C(SC1=NC=CC=N1)=C2C)=NN2C(NC3=CC=CC(C(F)(F)F)=C3)=O	3.36933	-0.696293	1.33652	2.87483	141.844	109.086	87.1547	113.389	85.998	100	75.8	96.3	94.3448	94.8703	94.1258	89.2206	69.994		61.1	91.7	118.094	101.978	90.6402	101.305	77.996	100	33.5872	10.052	4.92934	17.0896	11.3165	#DIV/0!	15.3949	11.3165	68.45	94	10.3945	3.25269
PathogenBox_PlateE	F04	MMV016838	MMV016838-01	MALARIA		418.299	418.299	C22H16N3OBr	Cc1ccc(cc1)-c1cc(c2cc(ccc2n1)Br)C(=O)Nc1cccnc1	Cc1ccc(cc1)-c1cc(c2cc(ccc2n1)Br)C(=O)Nc1cccnc1	71.3501	109.646	90.4979	27.0791						100
PathogenBox_PlateE	F05	MMV676270	MMV676270-01	MALARIA		356.434	356.434	C21H25N2O2F	C[C@@H](N1CCCC[C@@H]1c2ccc(OCc3cccc(F)c3)cc2)C(=O)N	C[C@@H](N1CCCC[C@@H]1c2ccc(OCc3cccc(F)c3)cc2)C(=O)N	80.1596	103.797	91.9782	16.7141						100
PathogenBox_PlateE	F06	MMV688755	MMV688755-01	TUBERCULOSIS		359.257	359.257	C14H12N3O5F3	[O-][N+](=O)c1cn2C[C@@H](COc2n1)OCc3ccc(OC(F)(F)F)cc3	[O-][N+](=O)c1cn2C[C@@H](COc2n1)OCc3ccc(OC(F)(F)F)cc3	89.8347	104.78	97.3073	10.5678						100
PathogenBox_PlateE	F07	MMV228911	MMV228911-01	TUBERCULOSIS		393.465	393.465	C21H19N3O3S	COc1cccc(NC(=O)c2c3CCCc3sc2NC(=O)c4cccnc4)c1	COc1cccc(NC(=O)c2c3CCCc3sc2NC(=O)c4cccnc4)c1	7.59585	94.1143	50.8551	61.1778						100
PathogenBox_PlateE	F08	MMV272144	MMV676393-01	TUBERCULOSIS		254.268	254.268	C9H10N4O3S	COc1cccc(c1)n2nnnc2S(=O)(=O)C	COc1cccc(c1)n2nnnc2S(=O)(=O)C	2.40182	-0.00819169	1.19681	1.70413	100.943	82.8054	112.556	117.97	108.901	100	65.4	94.4	81.1621	92.9433	95.0017	90.0965	103.936		54.3	90.8	91.0524	87.8744	103.779	104.033	106.419	100	13.987	7.16856	12.4128	19.7092	3.51059	#DIV/0!	11.3577	12.4128	59.85	92.6	7.84889	2.54558
PathogenBox_PlateE	F09	MMV026313	MMV676268-01	MALARIA		237.262	237.262	C14H11N3O	Nc1nccc2ccc(Oc3ccncc3)cc12	Nc1nccc2ccc(Oc3ccncc3)cc12	80.7706	62.2159	71.4932	13.1202						100
PathogenBox_PlateE	F10	MMV161996	MMV161996-02	TUBERCULOSIS		408.948	408.948	C20H25N2O3ClS	CC(C)CNS(=O)(=O)c1ccc(CCC(=O)Nc2ccc(Cl)cc2C)cc1	CC(C)CNS(=O)(=O)c1ccc(CCC(=O)Nc2ccc(Cl)cc2C)cc1	91.7697	90.5263	91.148	0.879239						100
PathogenBox_PlateE	F11	MMV688543	MMV688543-01	DENGUE		442.632	442.632	C24H46N2O5	CC(C)(C)C(=O)N(CCCCCCN1C[C@H](O)[C@@H](O)[C@H](O)[C@H]1CO)C2CCCCCC2	CC(C)(C)C(=O)N(CCCCCCN1C[C@H](O)[C@@H](O)[C@H](O)[C@H]1CO)C2CCCCCC2	90.1402	83.0555	86.5979	5.00967						100
PathogenBox_PlateE	G02	MMV146306	MMV676469-01	TUBERCULOSIS		364.489	364.489	C23H28N2O2	CCC(C)NC(=O)c1ccc(NC(=O)C2(CCCC2)c3ccccc3)cc1	CCC(C)NC(=O)c1ccc(NC(=O)C2(CCCC2)c3ccccc3)cc1	88.1543	105.173	96.6637	12.0341						100
PathogenBox_PlateE	G03	MMV688557	MMV688557-01	TUBERCULOSIS		303.827	267.367	C12H13NO2S2	NCC(c1cccs1)S(=O)(=O)c2ccccc2	NCC(c1cccs1)S(=O)(=O)c2ccccc2	1.4343	1.51546	1.47488	0.05739	83.592	98.6293	107.235	111.168	104.552	100	55.9	92.2	74.5926	71.3517	65.9647	73.3225	48.271		51.9	91.4	79.0923	84.9905	86.6	92.2453	76.4113	100	6.36353	19.2882	29.1827	26.7609	39.7965	#DIV/0!	24.2784	26.7609	53.9	91.8	2.82843	0.565685
PathogenBox_PlateE	G04	MMV021013	MMV021013-01	TUBERCULOSIS		294.402	294.402	C18H22N4	C1CCC(CC1)Nc2cc(nc(n2)c3ccccn3)C4CC4	C1CCC(CC1)Nc2cc(nc(n2)c3ccccn3)C4CC4	3.31841	2.05611	2.68726	0.892579	1.69652	93.6323	92.8457	114.222	99.5547	100	10.9	19.6	0.0948922	75.5123	83.1767	83.9212	81.6876		9.7	18	0.895704	84.5723	88.0112	99.0715	90.6211	100	1.13252	12.8127	6.83702	21.4257	12.6339	#DIV/0!	10.9684	12.6339	10.3	18.8	0.848528	1.13137
PathogenBox_PlateE	G05	MMV392832	MMV676262-01	MALARIA		316.364	316.364	C19H16N4O	COc1cccc(c1)c2cc3c(Nc4cccnc4)nccc3[nH]2	COc1cccc(c1)c2cc3c(Nc4cccnc4)nccc3[nH]2	3.82763	1.07311	2.45037	1.94774	79.289	126.483	92.2905	103.302	106.773	100	52.2	93.8	75.5999	85.1913	87.425	97.3667	83.6147		51.4	91.1	77.4445	105.837	89.8577	100.335	95.1936	100	2.60858	29.1976	3.44045	4.19716	16.3751	#DIV/0!	11.1638	4.19716	51.8	92.45	0.565685	1.90919
PathogenBox_PlateE	G06	MMV688754	MMV688754-01	KINETOPLASTIDS	Trifloxystrobin	408.371	408.371	C20H19N2O4F3	CO\N=C(/C(=O)OC)\c1ccccc1CO\N=C(/C)\c2cccc(c2)C(F)(F)F	CO\N=C(/C(=O)OC)\c1ccccc1CO\N=C(/C)\c2cccc(c2)C(F)(F)F	-0.44981	1.22056	0.385376	1.18113	15.2532	50.0472	49.4457	80.1681	69.7114	100	1.5	39.7	3.37962	28.037	33.8619	56.7237	50.9863		0.6	16.5	9.31642	39.0421	41.6538	68.4459	60.3489	100	8.3959	15.5636	11.0194	16.5777	13.2406	#DIV/0!	12.9594	13.2406	1.05	28.1	0.636396	16.4049	0.5
PathogenBox_PlateE	G07	MMV001561	MMV676385-01	KINETOPLASTIDS	Fluoxetine	309.331	309.331	C17H18NOF3	CNCCC(Oc1ccc(cc1)C(F)(F)F)c2ccccc2	CNCCC(Oc1ccc(cc1)C(F)(F)F)c2ccccc2	3.57302	-0.00819169	1.78241	2.5323	2.06667	89.4681	125.696	109.317	82.9905	100	10.4	19.4	-0.60585	76.4321	73.3225	85.1475	71.1327		9.8	17.9	0.730407	82.9501	99.5095	97.2324	77.0616	100	1.88975	9.21788	37.034	17.0906	8.38474	#DIV/0!	14.7234	9.21788	10.1	18.65	0.424264	1.06066
PathogenBox_PlateE	G08	MMV658988	MMV676000-01	KINETOPLASTIDS		338.842	338.842	C19H19N4Cl	CN(CCc1ccccc1)c2nc(nc(C)c2Cl)c3ccccn3	CN(CCc1ccccc1)c2nc(nc(C)c2Cl)c3ccccn3	3.82763	1.81036	2.819	1.42642	1.46517	89.3756	94.8353	93.0308	103.996	100	10.7	19.3	-0.693443	59.1325	91.3666	78.7533	85.9797		7.8	16.3	0.385865	74.254	93.1009	85.892	94.9881	100	1.52637	21.3851	2.45269	10.0957	12.7398	#DIV/0!	9.63994	10.0957	9.25	17.8	2.05061	2.12132
PathogenBox_PlateE	G09	MMV084864	MMV676541-01	MALARIA		316.324	316.324	C17H12N6O	O=C(Nc1cnc2ccccc2c1)c3cccc(c3)n4cnnn4	O=C(Nc1cnc2ccccc2c1)c3cccc(c3)n4cnnn4	99.5608	88.8552	94.208	7.56999						100																100
PathogenBox_PlateE	G10	MMV676492	MMV676492-01	LYMPHATIC FILARIASIS		350.642	350.642	C9H5N3OBrClS2	Sc1nnc(NC(=O)c2cc(Br)ccc2Cl)s1	Sc1nnc(NC(=O)c2cc(Br)ccc2Cl)s1	102.26	91.7551	97.0074	7.42787						100																100
PathogenBox_PlateE	G11	MMV688415	MMV688415-01	KINETOPLASTIDS		433.543	433.543	C26H31N3O3	CO[C@@H]1CN(C[C@H]1O)c2ccc(C#CC3(O)CN4CCC3CC4)c(Cc5ccccc5)n2	CO[C@@H]1CN(C[C@H]1O)c2ccc(C#CC3(O)CN4CCC3CC4)c(Cc5ccccc5)n2	83.2658	79.3692	81.3175	2.75528						100																100
PathogenBox_PlateE	H02	MMV688330	MMV688330-01	TOXOPLASMOSIS		346.808	346.808	C18H19N2O3Cl	CC(=O)N1CCN(CC1)c1ccc(Oc2ccc(Cl)cc2O)cc1	CC(=O)N1CCN(CC1)c1ccc(Oc2ccc(Cl)cc2O)cc1	97.8804	105.124	101.502	5.12194						100																100
PathogenBox_PlateE	H03	MMV687796	MMV687796-01	REFERENCE COMPOUNDS	Amikacin	781.763	585.603	C22H43N5O13	NCCC(O)C(=O)N[C@@H]1C[C@H](N)[C@@H](OC2O[C@H](CN)[C@@H](O)[C@H](O)[C@H]2O)[C@H](O)C1OC3O[C@H](CO)[C@@H](O)[C@H](N)[C@H]3O	NCCC(O)C(=O)N[C@@H]1C[C@H](N)[C@@H](OC2O[C@H](CN)[C@@H](O)[C@H](O)[C@H]2O)[C@H](O)C1OC3O[C@H](CO)[C@@H](O)[C@H](N)[C@H]3O	96.2	106.795	101.497	7.49183						100																100
PathogenBox_PlateE	H04	MMV688939	MMV688939-01	TUBERCULOSIS		302.373	302.373	C19H18N4	Cc1ccc2nc(C)c(c3ccn(Cc4ccccc4)n3)n2c1	Cc1ccc2nc(C)c(c3ccn(Cc4ccccc4)n3)n2c1	4.03132	1.85951	2.94541	1.5357	75.495	96.3621	108.901	99.2308	75.9577	100	28	93.8	52.4316	80.5927	81.6438	103.805	82.1694		51.5	87.7	63.9633	88.4774	95.2724	101.518	79.0635	100	16.3083	11.1507	19.2737	3.23433	4.39235	#DIV/0!	10.8719	11.1507	39.75	90.75	16.617	4.31335
PathogenBox_PlateE	H05	MMV688978	MMV688978-01	REFERENCE COMPOUNDS	Auranofin	678.484	678.484	C20H34AuO9PS	CCP(=[Au]S[C@H]1O[C@@H](COC(=O)C)[C@H](OC(=O)C)[C@@H](OC(=O)C)[C@@H]1OC(=O)C)(CC)CC	CCP(=[Au]S[C@H]1O[C@@H](COC(=O)C)[C@H](OC(=O)C)[C@@H](OC(=O)C)[C@@H]1OC(=O)C)(CC)CC	5.25344	1.76121	3.50733	2.46938	-6.0133	-9.94507	44.4059	103.151	86.7303	100	1.3	3	58.095	113.112	106.164	103.227	118.195		32.8	88.5	26.0409	51.5833	75.2849	103.189	102.463	100	45.3314	87.0142	43.6695	0.0533991	22.2491	#DIV/0!	39.6635	43.6695	17.05	45.75	22.2739	60.4576
PathogenBox_PlateE	H06	MMV688990	MMV688990-01	REFERENCE COMPOUNDS	Miltefosine	407.568	407.568	C21H46NO4P	CCCCCCCCCCCCCCCCOP(=O)([O-])OCC[N+](C)(C)C	CCCCCCCCCCCCCCCCOP(=O)([O-])OCC[N+](C)(C)C	0.00848698	-1.72162	-0.856565	1.22337	93.3527	116.067	126.019	91.3776	114.624	100	59.3	90.8									93.3527	116.067	126.019	91.3776	114.624	100	#DIV/0!	#DIV/0!	#DIV/0!	#DIV/0!	#DIV/0!	#DIV/0!	#DIV/0!	#DIV/0!	59.3	90.8	#DIV/0!	#DIV/0!
PathogenBox_PlateE	H07	MMV688273	MMV688273-01	KINETOPLASTIDS		394.829	394.829	C21H16N4OClF	Nc1ccc2ncnc(Nc3ccc(OCc4cccc(F)c4)c(Cl)c3)c2c1	Nc1ccc2ncnc(Nc3ccc(OCc4cccc(F)c4)c(Cl)c3)c2c1	74.9146	109.253	92.0836	24.2806						100																100
PathogenBox_PlateE	H08	MMV393995	MMV676550-01	TUBERCULOSIS		204.233	204.233	C10H12N4O	Cc1cc(O)nc(n1)n2nc(C)cc2C	Cc1cc(O)nc(n1)n2nc(C)cc2C	87.1868	45.6523	66.4195	29.3693						100																100
PathogenBox_PlateE	H09	MMV1236379	MMV1236379-01	KINETOPLASTIDS		232.239	232.239	C12H12N2O3	CCOC(=O)c1noc(N)c1c2ccccc2	CCOC(=O)c1noc(N)c1c2ccccc2	73.3869	101.044	87.2157	19.5568						100																100
PathogenBox_PlateE	H10	MMV688550	MMV688550-01	KINETOPLASTIDS		437.492	437.492	C23H27N5O4	CCc1ccccc1n2c(C)cn3c4C(=O)N(C(C(C)C)C(=O)OC)C(=O)N(C)c4nc23	CCc1ccccc1n2c(C)cn3c4C(=O)N(C(C(C)C)C(=O)OC)C(=O)N(C)c4nc23	66.5125	93.377	79.9448	18.9961						100																100
PathogenBox_PlateE	H11	MMV495543	MMV676575-01	TUBERCULOSIS		276.358	276.358	C14H16N2O2S	CC(C)(C)c1cnc(NC(=O)c2ccccc2O)s1	CC(C)(C)c1cnc(NC(=O)c2ccccc2O)s1	89.9366	108.712	99.3242	13.2761						100																100
									Structures highlighted in yellow = Single enantiomer but absolute configuration unknown as of today
[truncated: 29 more columns]

## Sheet: Stasis box
																																																In vivo efficacy in galleria mellonella larvae (20 uM/larvae)
Rack	Position	MMV ID	100A	100B	100 μM mean	100 μM stdev	25A	6.25	1.5625	0.390625	0.0976562	0	IC50	IC90	25B	6.25	1.5625	0.390625	0.0976562	0	IC50	IC90	25mean	6.25	1.5625	0.390625	0.0976562	0	25stdev	6.25	1.5625	0.390625	0.0976562		mean stdev	median stdev	IC50	IC90	mm55	p1med	mm25med	mm36med	mm50med	mm68med	mm83med	mm83std	MIC50	Surival %	AUC
StasisBox_Plate1	A02	MMV1508127	103.255	119.081	111.168	11.1908						100								100
StasisBox_Plate1	A03	MMV690571	0.667547	0.467932	0.56774	0.141149	160.044	143.51	142.267	114.906	146.949	100	77.5	95.7	82.6164	109.595	104.352	98.1929	97.7348	100	77.5	95.7	121.33	126.553	123.309	106.549	122.342		54.7495	23.9815	26.8095	11.8178	34.7995	0	25.3596	25.3955	77.5	95.7
StasisBox_Plate1	A04	MMV690772	75.2896	66.6503	70.97	6.10889						100								100
StasisBox_Plate1	A05	MMV690696	67.9273	85.3477	76.6375	12.3181						100								100
StasisBox_Plate1	A06	MMV690501	90.3438	42.2653	66.3046	33.9967						100								100
StasisBox_Plate1	A07	MMV690485	104.849	106.529	105.689	1.18843						100								100
StasisBox_Plate1	A08	MMV690582	85.8386	99.4315	92.635	9.61163						100								100
StasisBox_Plate1	A09	MMV690585	3.58958	4.60897	4.09928	0.72082	-0.1707	118.198	123.904	136.487	163.848	100	12.1	19.7	4.07228	83.5327	93.1535	93.0008	89.8956	100	10.7	20.4	1.95079	100.865	108.529	114.744	126.872		3.00024	24.512	21.744	30.7496	52.2923	0	22.0497	23.128	11.4	20.05
StasisBox_Plate1	A10	MMV690738	82.8167	70.9651	76.8909	8.38036						100								100
StasisBox_Plate1	A11	MMV690785	104.409	98.5536	101.481	4.14051						100								100
StasisBox_Plate1	B02	MMV690565	85.5638	96.6577	91.1108	7.84452						100								100
StasisBox_Plate1	B03	MMV690725	100.288	104.045	102.167	2.65636						100								100
StasisBox_Plate1	B04	MMV690750	71.059	95.8078	83.4334	17.5						100								100
StasisBox_Plate1	B05	MMV690783	90.0142	29.0594	59.5368	43.1015						100								100
StasisBox_Plate1	B06	MMV003444	82.4871	103.522	93.0046	14.874						100								100
StasisBox_Plate1	B07	MMV690732	6.77625	-1.27482	2.75071	5.69297	0.414558	144.169	152.216	113.004	132.464	100	13.2	20.6	-0.101807	89.2339	100.84	88.5722	70.3487	100	10.5	18.7	0.156376	116.701	126.528	100.788	101.406		0.365125	38.8448	36.3284	17.2757	43.9219	0	22.7893	26.8021	11.9	19.65
StasisBox_Plate1	B08	MMV690702	82.9266	104.83	93.8781	15.4878						100								100
StasisBox_Plate1	B09	MMV690604	63.5319	100.58	82.056	26.1971						100								100
StasisBox_Plate1	B10	MMV690568	78.0917	77.3719	77.7318	0.508945						100								100
StasisBox_Plate1	B11	MMV690710	108.09	115.224	111.657	5.04452						100								100
StasisBox_Plate1	C02	MMV003462	57.2135	64.8852	61.0493	5.4247						100								100
StasisBox_Plate1	C03	MMV690576	3.58958	-1.73245	0.928564	3.76324	-3.02384	104.956	130.269	146.217	144.9	100	11.2	20.6	0.559939	60.5752	104.301	89.4884	93.917	100	8.1	18.7	-1.23195	82.7658	117.285	117.853	119.409		2.53411	31.3822	18.3618	40.1133	36.0506	0	21.407	24.872	9.65	19.65
StasisBox_Plate1	C04	MMV690561	91.2779	98.0306	94.6542	4.77487						100								100
StasisBox_Plate1	C05	MMV690756	1.33694	-5.00123	-1.83215	4.48176	152.143	135.829	133.561	133.78	123.246	100	76.7	95.8	82.8201	75.8463	86.4342	65.411	104.098	100	54.8	87.4	117.481	105.838	109.998	99.5957	113.672		49.0187	42.4141	33.3236	48.3444	13.5397	0	31.1067	37.8688	65.75	91.6
StasisBox_Plate1	C06	MMV690698	98.4204	110.19	104.305	8.32265						100								100
StasisBox_Plate1	C07	MMV690766	36.9946	28.8633	32.929	5.74974						100								100
StasisBox_Plate1	C08	MMV690707	74.1358	43.965	59.0504	21.334						100								100
StasisBox_Plate1	C09	MMV690592	88.8055	99.1419	93.9737	7.309						100								100
StasisBox_Plate1	C10	MMV690586	111.552	86.4591	99.0054	17.7431						100								100
StasisBox_Plate1	C11	MMV690749	1.66659	2.1247	1.89565	0.323935	57.7699	86.6671	119.368	117.759	74.3766	100	34.2	88.7	50.2927	61.8478	74.7264	82.8201	102.571	100	25.4	87.7	54.0313	74.2574	97.0474	100.29	88.4736		5.2872	17.5499	31.5667	24.7055	19.9362	0	16.5076	18.743	29.8	88.2
StasisBox_Plate1	D02	MMV690755	95.3986	103.195	99.2969	5.51307						100								100
StasisBox_Plate1	D03	MMV690746	95.7832	90.3163	93.0497	3.86569						100								100
StasisBox_Plate1	D04	MMV690740	80.0696	106.072	93.0707	18.3863						100								100
StasisBox_Plate1	D05	MMV690758	91.4427	105.876	98.6592	10.2056						100								100
StasisBox_Plate1	D06	MMV690778	103.42	110.844	107.132	5.24955						100								100
StasisBox_Plate1	D07	MMV690742	-0.311341	6.70099	3.19482	4.95847	0.414558	141.755	122.368	144.9	141.096	100	13.2	20.7	-1.22168	104.556	86.536	82.9219	118.402	100	11.5	18.9	-0.403563	123.155	104.452	113.911	129.749		1.157	26.3034	25.3369	43.8254	16.0474	0	18.7784	20.6922	12.35	19.8
StasisBox_Plate1	D08	MMV690784	72.6524	109.798	91.2253	26.266						100								100
StasisBox_Plate1	D09	MMV690773	110.178	79.4639	94.821	21.7182						100								100
StasisBox_Plate1	D10	MMV690717	97.7611	104.176	100.968	4.53593						100								100
StasisBox_Plate1	D11	MMV690694	96.882	94.7618	95.8219	1.49922						100								100
StasisBox_Plate1	E02	MMV690761	90.0691	95.4155	92.7423	3.78048						100								100
StasisBox_Plate1	E03	MMV690776	75.0698	120.65	97.8602	32.2304						100								100
StasisBox_Plate1	E04	MMV690734	93.5855	103.391	98.4884	6.93382						100								100
StasisBox_Plate1	E05	MMV690762	100.014	115.224	107.619	10.7555						100								100
StasisBox_Plate1	E06	MMV690764	75.2896	93.9119	84.6007	13.168						100								100
StasisBox_Plate1	E07	MMV690741	91.3878	59.3283	75.358	22.6695						100								100
StasisBox_Plate1	E08	MMV690752	78.4213	96.7231	87.5722	12.9413						100								100
StasisBox_Plate1	E09	MMV640353	3.97418	-2.25545	0.859361	4.40501	-2.29226	125.879	133.415	109.492	134.805	100	12.3	19.3	53.805	114.737	110.868	95.3423	96.5131	100	28.4	82.4	25.7564	120.308	122.141	102.417	115.659		39.6668	7.87918	15.9429	10.0054	27.0762	0	16.7618	12.9742	20.35	50.85
StasisBox_Plate1	E10	MMV690590	91.6625	116.336	103.999	17.4466						100								100
StasisBox_Plate1	E11	MMV690601	95.893	109.602	102.748	9.69371						100								100
StasisBox_Plate1	F02	MMV637810	2.05119	0.947945	1.49957	0.780111	100.567	105.103	146.144	114.686	126.538	100	64.3	94	87.8086	95.9023	113.668	101.858	83.6345	100	58.4	92.3	94.1878	100.502	129.906	108.272	105.086		9.02153	6.50571	22.9643	9.07102	30.3372	0	12.9833	9.04627	61.35	93.15
StasisBox_Plate1	F03	MMV690729	93.2558	100.907	97.0814	5.41027						100								100
StasisBox_Plate1	F04	MMV690733	1.55671	0.0326878	0.794697	1.07764	2.24349	79.9366	135.682	128.733	155.508	100	9.7	18.9	3.76686	107.101	95.8514	73.8101	65.8692	100	11.9	21.1	3.00518	93.5188	115.767	101.271	110.689		1.07719	19.2082	28.1649	38.836	63.3843	0	25.1118	23.6865	10.8	20
StasisBox_Plate1	F05	MMV690747	1.28199	-1.01332	0.134336	1.62303	0.487716	121.417	102.835	133.854	150.094	100	12.4	20.2	-0.203614	77.3225	89.5902	107.712	114.787	100	9.8	18.1	0.142051	99.3696	96.2125	120.783	132.441		0.488844	31.1794	9.36536	18.485	24.9658	0	14.0807	13.9252	11.1	19.15
StasisBox_Plate1	F06	MMV690691	76.5533	92.9966	84.775	11.6272						100								100
StasisBox_Plate1	F07	MMV551816	95.2887	119.081	107.185	16.824						100								100
StasisBox_Plate1	F08	MMV690786	33.9728	38.1466	36.0597	2.95132						100								100
StasisBox_Plate1	F09	MMV690780	100.618	71.292	85.955	20.7367						100								100
StasisBox_Plate1	F10	MMV690777	96.937	86.7206	91.8288	7.22405						100								100
StasisBox_Plate1	F11	MMV001574	-4.21226	-4.08597	-4.14912	0.0893023	-1.04859	102.981	109.126	132.61	158.947	100	11.3	19.1	1.22168	61.5424	92.0845	86.8923	44.5406	100	8.2	17.6	0.0865481	82.2618	100.605	109.751	101.744		1.60533	29.3016	12.0504	32.3272	80.8972	0	26.0303	20.676	9.75	18.35
StasisBox_Plate1	G02	MMV690577	94.959	104.633	99.7963	6.84088						100								100
StasisBox_Plate1	G03	MMV690743	101.387	107.706	104.547	4.46809						100								100
StasisBox_Plate1	G04	MMV690782	83.8057	118.101	100.953	24.2503						100								100
StasisBox_Plate1	G05	MMV690700	104.629	110.844	107.737	4.39485						100								100
StasisBox_Plate1	G06	MMV690579	85.6737	85.3477	85.5107	0.230529						100								100
StasisBox_Plate1	G07	MMV690600	92.8163	105.679	99.2479	9.09568						100								100
StasisBox_Plate1	G08	MMV690596	66.6636	109.144	87.904	30.0385						100								100
StasisBox_Plate1	G09	MMV690593	1.33694	-2.05933	-0.361197	2.40152	121.49	120.978	100.86	112.345	148.558	100	70.4	94.7	79.3077	77.577	77.2207	81.4966	71.6722	100	53.4	89.1	100.399	99.2774	89.0401	96.9209	110.115		29.8274	30.6891	16.7152	21.8134	54.3666	0	25.5686	25.8204	61.9	91.9
StasisBox_Plate1	G10	MMV690714	3.69946	2.64771	3.17359	0.743704	140.511	115.93	137.219	137.731	151.338	100	75.7	96.6	101.553	62.3059	71.9776	97.073	114.686	100	66.5	94.6	121.032	89.118	104.598	117.402	133.012		27.5477	37.918	46.1325	28.7494	25.9172	0	27.7108	28.1486	71.1	95.6
StasisBox_Plate1	G11	MMV690779	63.9165	95.2194	79.568	22.1345						100								100
StasisBox_Plate1	H02	MMV690570	31.7751	46.9723	39.3737	10.746						100								100
StasisBox_Plate1	H03	MMV690597	104.519	110.387	107.453	4.14896						100								100
StasisBox_Plate1	H04	MMV690589	99.6841	89.5317	94.6079	7.17878						100								100
StasisBox_Plate1	H05	MMV690588	3.58958	-0.163439	1.71307	2.65378	144.754	121.929	100.567	148.705	169.115	100	76.2	96.7	85.7216	77.7806	102.367	105.421	119.929	100	57.8	91.3	115.238	99.8548	101.467	127.063	144.522		41.7422	31.2176	1.27282	30.6059	34.7802	0	23.2698	30.9117	67	94
StasisBox_Plate1	H06	MMV690728	94.7942	86.3937	90.594	5.94003						100								100
StasisBox_Plate1	H07	MMV690598	67.7625	73.5148	70.6386	4.06748						100								100
StasisBox_Plate1	H08	MMV690759	66.6636	111.629	89.1461	31.7951						100								100
StasisBox_Plate1	H09	MMV690715	100.069	106.006	103.038	4.19859						100								100
StasisBox_Plate1	H10	MMV690488	79.5202	105.156	92.3383	18.1276						100								100
StasisBox_Plate1	H11	MMV690463	102.211	131.503	116.857	20.7121						100								100
StasisBox_Plate2	A02	MMV001940	111.627	112.277	111.952	0.459438						100								100
StasisBox_Plate2	A03	MMV690705	110.715	113.426	112.071	1.9168						100								100
StasisBox_Plate2	A04	MMV690748	72.2428	87.4811	79.862	10.7751						100								100
StasisBox_Plate2	A05	MMV690505	90.4246	106.108	98.2664	11.09						100								100
StasisBox_Plate2	A06	MMV690753	103.591	108.104	105.847	3.19135						100								100
StasisBox_Plate2	A07	MMV550679	2.47934	4.44512	3.46223	1.39001	3.12138	127.635	151.046	111.248	108.834	100	12.7	21.3	1.98524	67.7526	112.904	96.1059	114.482	100	8.8	18	2.55331	97.6939	131.975	103.677	111.658		0.803374	42.3434	26.9701	10.7071	3.99396	0	14.1363	7.35051	10.75	19.65
StasisBox_Plate2	A08	MMV690697	93.9014	98.9719	96.4366	3.58537						100								100
StasisBox_Plate2	A09	MMV690578	88.4298	99.4557	93.9427	7.79652						100								100
StasisBox_Plate2	A10	MMV690632	100.627	103.508	102.067	2.037						100								100
StasisBox_Plate2	A11	MMV690640	104.161	96.7947	100.478	5.20859						100								100
StasisBox_Plate2	B02	MMV690723	109.746	56.456	83.1012	37.682						100								100
StasisBox_Plate2	B03	MMV690689	113.565	106.713	110.139	4.84516						100								100
StasisBox_Plate2	B04	MMV551860	94.9273	97.4599	96.1936	1.79082						100								100
StasisBox_Plate2	B05	MMV690731	42.0348	90.1421	66.0884	34.017						100								100
StasisBox_Plate2	B06	MMV690767	98.8031	104.959	101.881	4.35302						100								100
StasisBox_Plate2	B07	MMV690711	95.2123	105.624	100.418	7.36248						100								100
StasisBox_Plate2	B08	MMV690751	89.7407	85.8482	87.7944	2.75239						100								100
StasisBox_Plate2	B09	MMV690693	91.8495	105.927	98.8882	9.95415						100								100
StasisBox_Plate2	B10	MMV690633	116.358	89.7793	103.069	18.794						100								100
StasisBox_Plate2	B11	MMV675694	98.9741	80.2238	89.5989	13.2585						100								100
StasisBox_Plate2	C02	MMV690695	86.7769	77.1999	81.9884	6.77195						100								100
StasisBox_Plate2	C03	MMV690735	4.5882	0.332628	2.46041	3.00915	121.102	156.275	174.484	143.202	128.624	100	70.6	96.5	31.5552	102.453	84.6199	93.4008	101.585	100	15.6	70.5	76.3284	129.364	129.552	118.301	115.105		63.3189	38.0582	63.5438	35.2146	19.1191	0	36.5424	36.6364	43.1	83.5
StasisBox_Plate2	C04	MMV085494	89.6837	107.681	98.6822	12.7258						100								100
StasisBox_Plate2	C05	MMV690699	5.55714	9.45266	7.5049	2.75455	150.205	152.073	154.823	140.712	175.678	100	68.7	97.7	103.266	94.3222	78.1155	96.382	87.5469	100	77.4	99.6	126.736	123.198	116.469	118.547	131.612		33.1913	40.8359	54.24	31.3458	62.3179	0	36.9885	37.0136	73.05	98.65
StasisBox_Plate2	C06	MMV690768	85.4659	98.1857	91.8258	8.9942						100								100
StasisBox_Plate2	C07	MMV690708	46.2525	39.4617	42.8571	4.80178						100								100
StasisBox_Plate2	C08	MMV639972	100.627	108.285	104.456	5.41537						100								100
StasisBox_Plate2	C09	MMV690690	104.617	114.575	109.596	7.04168						100								100
StasisBox_Plate2	C10	MMV690634	2.53634	-1.11884	0.708748	2.5846	131.737	159.907	108.236	103.774	176.248	100	60.1	95.8	93.2382	102.778	95.2979	107.277	89.715	100	72.5	91.2	112.487	131.342	101.767	105.525	132.982		27.2225	40.3961	9.14841	2.47671	61.1883	0	23.4053	18.1855	66.3	93.5
StasisBox_Plate2	C11	MMV690641	64.3203	22.1046	43.2125	29.851						100								100
StasisBox_Plate2	D02	MMV690737	108.207	107.439	107.823	0.543553						100								100
StasisBox_Plate2	D03	MMV690498	0.199487	-0.0302389	0.0846241	0.162441	150.932	171.631	107.458	149.531	159.18	100	10.5	95.2	11.6627	76.9773	78.1155	93.2382	100.772	100	75.5	27.3	81.2972	124.304	92.7865	121.385	129.976		98.478	66.9304	20.7479	39.805	41.3006	0	44.5437	40.5528	43	61.25
StasisBox_Plate2	D04	MMV690726	93.9014	114.031	103.966	14.2337						100								100
StasisBox_Plate2	D05	MMV690692	107.922	88.4487	98.1856	13.77						100								100
StasisBox_Plate2	D06	MMV690781	98.0051	98.7904	98.3978	0.555301						100								100
StasisBox_Plate2	D07	MMV690724	-0.76945	3.05413	1.14234	2.70368	114.772	163.279	161.619	135.628	146.781	100	14.4	92.9	26.5143	102.398	75.9474	90.0944	89.986	100	66.4	66.8	70.6433	132.839	118.783	112.861	118.384		62.4079	43.0488	60.5787	32.1968	40.1604	0	39.7321	41.6046	40.4	79.85
StasisBox_Plate2	D08	MMV690580	100.399	101.935	101.167	1.08634						100								100
StasisBox_Plate2	D09	MMV690595	30.2365	94.3151	62.2758	45.3104						100								100
StasisBox_Plate2	D10	MMV690635	116.472	100.726	108.599	11.1342						100								100
StasisBox_Plate2	D11	MMV690642	105.13	94.0127	99.5712	7.86088						100								100
StasisBox_Plate2	E02	MMV690774	94.8703	100.121	97.4956	3.71275						100								100
StasisBox_Plate2	E03	MMV690584	100.513	103.326	101.92	1.98931						100								100
StasisBox_Plate2	E04	MMV690460	2.08036	-0.695494	0.692435	1.96283	162.656	174.951	155.238	153.007	107.873	100	78	96.3	101.856	62.3967	92.1541	99.3089	94.268	100	65.4	92.4	132.256	118.674	123.696	126.158	101.07		42.9919	79.5882	44.6067	37.9701	9.61985	0	35.7961	40.481	71.7	94.35
StasisBox_Plate2	E05	MMV690713	98.7461	93.8313	96.2887	3.4753						100								100
StasisBox_Plate2	E06	MMV690574	0.712454	4.26368	2.48807	2.5111	161.722	140.4	128.572	195.962	135.368	100	77.9	95.7	89.7692	100.556	76.1642	93.6718	98.8211	100	60.4	95	125.746	120.478	102.368	144.817	117.095		50.8786	28.1745	37.0579	72.3302	25.8427	0	35.714	32.6162	69.15	95.35
StasisBox_Plate2	E07	MMV690765	95.6113	105.141	100.376	6.73825						100								100
StasisBox_Plate2	E08	MMV690569	111.114	82.8243	96.9693	20.004						100								100
StasisBox_Plate2	E09	MMV690573	103.591	95.4037	99.4972	5.78914						100								100
StasisBox_Plate2	E10	MMV690636	91.7925	108.951	100.372	12.1327						100								100
StasisBox_Plate2	E11	MMV690643	98.2331	100.242	99.2375	1.42043						100								100
StasisBox_Plate2	F02	MMV690567	111.171	104.233	107.702	4.90579						100								100
StasisBox_Plate2	F03	MMV011969	98.7461	109.253	104	7.42958						100								100
StasisBox_Plate2	F04	MMV690583	47.3924	55.5488	51.4706	5.76746						100								100
StasisBox_Plate2	F05	MMV690718	63.6364	87.2392	75.4378	16.6897						100								100
StasisBox_Plate2	F06	MMV690572	2.08036	0.393106	1.23674	1.19307	2.97436	121.361	142.839	169.867	149.064	100	12.3	21	-3.40575	82.1808	96.653	82.1808	108.415	100	9.9	17.2	-0.215696	101.771	119.746	126.024	128.74		4.51142	27.7046	32.6582	62.0037	28.7432	0	25.9368	28.2239	11.1	19.1
StasisBox_Plate2	F07	MMV690719	98.8031	102.661	100.732	2.72798						100								100
StasisBox_Plate2	F08	MMV690594	101.71	110.342	106.026	6.10361						100								100
StasisBox_Plate2	F09	MMV641550	112.938	103.689	108.314	6.54004						100								100
StasisBox_Plate2	F10	MMV690637	98.0051	119.716	108.86	15.3517						100								100
StasisBox_Plate2	F11	MMV428315	114.306	100.242	107.274	9.94486						100								100
StasisBox_Plate2	G02	MMV690647	115.56	110.16	112.86	3.81818						100								100
StasisBox_Plate2	G03	MMV690575	75.8906	110.826	93.358	24.7027						100								100
StasisBox_Plate2	G04	MMV690712	104.503	125.098	114.8	14.5633						100								100
StasisBox_Plate2	G05	MMV002162	115.503	100	107.751	10.9623						100								100
StasisBox_Plate2	G06	MMV690720	99.658	86.5739	93.116	9.25185						100								100
StasisBox_Plate2	G07	MMV690564	97.3782	103.387	100.382	4.24871						100								100
StasisBox_Plate2	G08	MMV690502	105.073	118.325	111.699	9.37065						100								100
StasisBox_Plate2	G09	MMV690462	101.539	101.391	101.465	0.104589						100								100
StasisBox_Plate2	G10	MMV690638	110.259	116.329	113.294	4.2919						100								100
StasisBox_Plate2	G11	MMV690788	111.57	96.7342	104.152	10.4907						100								100
StasisBox_Plate2	H02	MMV690727	3.39128	-0.453583	1.46885	2.71873	165.25	160.01	147.508	177.753	134.538	100	79.9	97	90.3654	99.0921	95.7857	77.6819	116.274	100	59.1	91.4	127.808	129.551	121.647	127.717	125.406		52.9515	43.0757	36.5729	70.7608	12.9143	0	36.0459	39.8243	69.5	94.2
StasisBox_Plate2	H03	MMV690599	5.95611	1.30027	3.62819	3.29218	6.91712	197.103	188.595	106.939	135.576	100	15.5	23.7	-0.587199	51.5561	85.8666	83.9695	94.3222	100	6.8	15.6	3.16496	124.33	137.231	95.4541	114.949		5.30636	102.918	72.6402	16.2417	29.1706	0	37.7127	22.7061	11.15	19.65
StasisBox_Plate2	H04	MMV690730	95.0983	101.935	98.5168	4.83447						100								100
StasisBox_Plate2	H05	MMV690704	111.456	100.06	105.758	8.05803						100								100
StasisBox_Plate2	H06	MMV690739	13.9926	6.07439	10.0335	5.59902	80.4807	106.472	154.044	146.989	113.112	100	58.8		91.0159	76.381	62.9387	96.7614	82.506	100	63	96.5	85.7483	91.4264	108.492	121.875	97.8091		7.44945	21.2774	64.4214	35.5162	21.6419	0	25.0511	21.4597	60.9	96.5
StasisBox_Plate2	H07	MMV690771	52.5221	2.75174	27.6369	35.193						100								100
StasisBox_Plate2	H08	MMV690763	105.13	112.458	108.794	5.18221						100								100
StasisBox_Plate2	H09	MMV690631	2.42234	83.9129	43.1676	57.6225						100								100
StasisBox_Plate2	H10	MMV690639	117.213	117.418	117.315	0.144757						100								100
StasisBox_Plate2	H11	MMV690644	105.871	115.724	110.797	6.96755						100								100
StasisBox_Plate3	A02	MMV690667	112.849	111.499	112.174	0.955031						100								100
StasisBox_Plate3	A03	MMV1514112	72.3509	62.8775	67.6142	6.69871						100								100
StasisBox_Plate3	A04	MMV1161976	0.704077	7.05309	3.87858	4.48943	7.64342	129.506	134.434	175.678	163.071	100	5.8	23.5	-2.91793	48.3581	84.2947	77.1399	100.122	100	13.2	14.2	2.36275	88.932	109.364	126.409	131.597		7.468	57.3801	35.4541	69.6767	44.5118	0	35.7485	39.983	9.5	18.85
StasisBox_Plate3	A05	MMV690670	92.1777	41.9684	67.073	35.5034						100								100
StasisBox_Plate3	A06	MMV690559	82.5459	107.247	94.8964	17.4662						100								100
StasisBox_Plate3	A07	MMV003472	2.17638	2.95129	2.56384	0.547942	104.085	69.5863	156.69	150.672	147.404	100	66.9	94.4	64.0228	66.0283	92.0457	99.2547	80.1753	100	43.4	91.4	84.0541	67.8073	124.368	124.963	113.79		28.3286	2.51588	45.7105	36.3577	47.5378	0	26.7418	32.3431	55.15	92.9
StasisBox_Plate3	A08	MMV690467	107.386	67.7296	87.5577	28.0411						100								100
StasisBox_Plate3	A09	MMV690474	108.062	84.8871	96.4744	16.3869						100								100
StasisBox_Plate3	A10	MMV690481	101.303	92.5405	96.9215	6.19571						100								100
StasisBox_Plate3	A11	MMV003695	107.048	63.2777	85.1627	30.9502						100								100
StasisBox_Plate3	B02	MMV690685	94.0365	106.096	100.066	8.52767						100								100
StasisBox_Plate3	B03	MMV690669	3.3514	5.15225	4.25183	1.27339	117.989	168.363	153.837	123.28	181.851	100	68.8	95.7	72.2074	97.466	71.3944	85.4329	91.8289	100	49.1	94.6	95.0981	132.914	112.616	104.357	136.84		32.3724	50.1316	58.2956	26.7622	63.6554	0	38.5362	41.252	58.95	95.15
StasisBox_Plate3	B04	MMV690652	74.7166	45.2698	59.9932	20.822						100								100
StasisBox_Plate3	B05	MMV690556	97.754	94.6414	96.1977	2.20093						100								100
StasisBox_Plate3	B06	MMV536420	78.2088	81.8858	80.0473	2.60003						100								100
StasisBox_Plate3	B07	MMV003819	98.8805	92.7906	95.8356	4.30623						100								100
StasisBox_Plate3	B08	MMV690468	98.5426	100.094	99.3182	1.09688						100								100
StasisBox_Plate3	B09	MMV690475	103.499	79.3347	91.417	17.0869						100								100
StasisBox_Plate3	B10	MMV690482	101.021	92.1903	96.6056	6.24416						100								100
StasisBox_Plate3	B11	MMV690489	92.7973	108.297	100.547	10.9602						100								100
StasisBox_Plate3	C02	MMV690668	90.5443	87.0881	88.8162	2.44387						100								100
StasisBox_Plate3	C03	MMV690676	1.37999	45.9701	23.6751	31.53						100								100
StasisBox_Plate3	C04	MMV690682	71.7877	100.244	86.0158	20.1216						100								100
StasisBox_Plate3	C05	MMV690671	85.3622	91.8902	88.6262	4.61596						100								100
StasisBox_Plate3	C06	MMV690663	16.8589	8.65379	12.7563	5.80186	59.5737	153.318	165.509	140.141	120.842	100	33.7		55.2961	82.8854	62.5051	86.6796	67.546	100	32.2	97.8	57.4349	118.102	114.007	113.41	94.1941		3.02475	49.8034	72.8351	37.8029	37.6861	0	33.5254	37.7445	32.95	97.8
StasisBox_Plate3	C07	MMV001730	91.8961	83.6866	87.7913	5.80497						100								100
StasisBox_Plate3	C08	MMV690469	86.6577	97.6427	92.1502	7.76755						100								100
StasisBox_Plate3	C09	MMV690476	94.5434	79.935	87.2392	10.3297						100								100
StasisBox_Plate3	C10	MMV690483	74.8293	74.5326	74.6809	0.209766						100								100
StasisBox_Plate3	C11	MMV690490	93.8675	88.6888	91.2781	3.66189						100								100
StasisBox_Plate3	D02	MMV690678	116.623	103.345	109.984	9.38899						100								100
StasisBox_Plate3	D03	MMV690658	95.4446	85.7875	90.6161	6.8286						100								100
StasisBox_Plate3	D04	MMV543818	96.5711	78.9846	87.7779	12.4356						100								100
StasisBox_Plate3	D05	MMV690555	83.5035	92.2404	87.8719	6.1779						100								100
StasisBox_Plate3	D06	MMV690674	-0.877051	11.3049	5.21395	8.61397	140.452	146.366	154.356	144.602	117.678	100	73.5	94.3	-3.40575	80.5547	78.6576	96.7072	74.5923	100	9.9	94.6	68.5232	113.461	116.507	120.655	96.135		101.723	46.5359	53.5266	33.8671	30.4659	0	44.3531	40.2015	41.7	94.4
StasisBox_Plate3	D07	MMV003795	104.457	85.0372	94.747	13.7317						100								100
StasisBox_Plate3	D08	MMV690470	93.6985	101.344	97.5214	5.40641						100								100
StasisBox_Plate3	D09	MMV690477	-0.422446	-0.700306	-0.561376	0.196477	110.363	118.893	146.74	137.152	117.131	100	66.5	93	94.6181	105.604	112.595	105.937	108.045	100	60.8	91.7	102.491	112.249	129.667	121.544	112.588		11.1334	9.39699	24.144	22.0725	6.42452	0	12.1952	10.2652	63.65	92.35
StasisBox_Plate3	D10	MMV690484	74.5476	62.0772	68.3124	8.81796						100								100									#DIV/0!	#DIV/0!	#DIV/0!	#DIV/0!	#DIV/0!	0	#DIV/0!	#DIV/0!
StasisBox_Plate3	D11	MMV690491	72.7452	60.5265	66.6358	8.63994						100								100
StasisBox_Plate3	E02	MMV690660	96.9654	89.8893	93.4274	5.00356						100								100
StasisBox_Plate3	E03	MMV690665	86.5451	86.6879	86.6165	0.100996						100								100
StasisBox_Plate3	E04	MMV690681	99.1058	86.9881	93.0469	8.56855						100								100
StasisBox_Plate3	E05	MMV690688	7.56866	0.600263	4.08446	4.9274	142.157	106.909	105.851	117.272	101.128	100	77.4	98.7	95.8942	108.045	89.0697	111.929	128.075	100	61.7	92.7	119.026	107.477	97.4605	114.6	114.601		32.7129	0.803571	11.8663	3.77792	19.0542	0	11.3692	7.82213	69.55	95.7
StasisBox_Plate3	E06	MMV690654	51.7919	76.0333	63.9126	17.1413						100								100
StasisBox_Plate3	E07	MMV690464	95.3883	79.7349	87.5616	11.0686						100								100
StasisBox_Plate3	E08	MMV001758	72.5762	69.2303	70.9033	2.36593						100								100
StasisBox_Plate3	E09	MMV690478	-0.478772	0.350153	-0.0643094	0.586139	91.2584	104.512	125.097	115.862	131.019	100	59.2	91.5	55.835	99.3897	88.6813	113.815	103.163	100	31.1	86.5	73.5467	101.951	106.889	114.839	117.091		25.0481	3.62189	25.7497	1.44702	19.6972	0	12.594	11.6596	45.15	89
StasisBox_Plate3	E10	MMV690486	78.0399	114.45	96.245	25.7459						100								100
StasisBox_Plate3	E11	MMV690492	103.049	91.6401	97.3444	8.06707						100								100
StasisBox_Plate3	F02	MMV690623	90.2063	91.9402	91.0733	1.22607						100								100
StasisBox_Plate3	F03	MMV690656	110.653	83.2364	96.9445	19.3862						100								100
StasisBox_Plate3	F04	MMV690677	1.88693	1.30057	1.59375	0.414617	2.64364	105.781	100.282	117.977	99.295	100	11.7	20.4	1.0172	110.764	102.441	93.12	108.933	100	11.9	19.9	1.83042	108.272	101.362	105.548	104.114		1.15007	3.52356	1.52685	17.5763	6.81498	0	5.09863	2.52521	11.8	20.15
StasisBox_Plate3	F05	MMV690653	84.1794	79.8849	82.0322	3.03663						100								100
StasisBox_Plate3	F06	MMV690680	93.4732	88.0385	90.7559	3.84291						100								100
StasisBox_Plate3	F07	MMV002520	69.8162	76.4334	73.1248	4.67907						100								100
StasisBox_Plate3	F08	MMV690471	2.61916	18.9378	10.7785	11.539	153.648	109.306	128.481	101.128	134.262	100	77.6	96.4	125.19	97.3368	86.9059	113.815	114.259	100	79.1		139.419	103.321	107.693	107.472	124.26		20.1233	8.46323	29.3979	8.9714	14.1437	0	13.5166	11.5576	78.35	96.4
StasisBox_Plate3	F09	MMV002133	90.8259	71.9815	81.4037	13.325						100								100
StasisBox_Plate3	F10	MMV690457	-1.72162	0.700306	-0.510656	1.71256	114.452	148.008	127.141	131.724	110.434	100	66.5	92.4	109.377	116.09	84.0762	117.533	107.324	100	66.8	93.7	111.914	132.049	105.609	124.628	108.879		3.58867	22.5696	30.4517	10.0344	2.1989	0	11.4739	6.81155	66.65	93.05
StasisBox_Plate3	F11	MMV690458	46.3846	27.0118	36.6982	13.6986						100								100
StasisBox_Plate3	G02	MMV690648	56.7486	53.9736	55.3611	1.96219						100								100
StasisBox_Plate3	G03	MMV690560	111.61	96.7923	104.201	10.4778						100								100
StasisBox_Plate3	G04	MMV690672	113.413	90.6397	102.026	16.1029						100								100
StasisBox_Plate3	G05	MMV346714	88.8545	95.2417	92.0481	4.51643						100								100
StasisBox_Plate3	G06	MMV690661	101.19	95.5418	98.3658	3.9938						100								100
StasisBox_Plate3	G07	MMV690465	110.202	93.2908	101.746	11.9581						100								100
StasisBox_Plate3	G08	MMV690472	136.563	95.5418	116.052	29.0062						100								100
StasisBox_Plate3	G09	MMV690479	102.147	81.2355	91.6915	14.7869						100								100
StasisBox_Plate3	G10	MMV690487	5.55465	7.90346	6.72906	1.66086	32.6754	94.5012	132.499	121.713	107.896	100	14.7	85.6	84.0762	101.554	101.165	96.5045	113.704	100	58.7	97.9	58.3758	98.0274	116.832	109.109	110.8		36.3459	4.98673	22.1565	17.8251	4.10744	0	14.2369	11.4059	36.7	91.75
StasisBox_Plate3	G11	MMV690493	-1.98148	0.200088	-0.890698	1.5426	128.833	116.285	162.813	140.324	126.366	100	71.2	93.2	122.471	105.16	112.706	108.655	117.977	100	70.6	94.1	125.652	110.722	137.759	124.49	122.171		4.4989	7.86644	35.4311	22.3933	5.93205	0	12.6869	6.89925	70.9	93.65
StasisBox_Plate3	H02	MMV690687	115.046	76.6335	95.8398	27.1618						100								100									#DIV/0!	#DIV/0!	#DIV/0!	#DIV/0!	#DIV/0!	0	#DIV/0!	#DIV/0!
StasisBox_Plate3	H03	MMV690650	93.3606	86.2878	89.8242	5.00123						100								100
StasisBox_Plate3	H04	MMV690558	128.339	96.9924	112.666	22.1654						100								100
StasisBox_Plate3	H05	MMV690673	99.1621	81.3356	90.2489	12.6053						100								100
StasisBox_Plate3	H06	MMV690557	106.09	97.1925	101.641	6.29165						100								100
StasisBox_Plate3	H07	MMV690466	76.5754	66.9293	71.7523	6.82082						100								100
StasisBox_Plate3	H08	MMV690473	2.84447	-0.900394	0.972038	2.64802	123.053	120.092	103.172	138.068	164.082	100	71.4	95.6	118.643	105.77	100.666	140.004	111.652	100	69.2	93.3	120.848	112.931	101.919	139.036	137.867		3.11835	10.1267	1.77241	1.36848	37.0738	0	8.90995	2.44538	70.3	94.45
StasisBox_Plate3	H09	MMV690480	0.812084	2.55112	1.6816	1.22968	128.622	151.392	82.6577	121.713	115.086	100	71.4	94.6	123.858	106.547	121.028	100.166	96.8929	100	71.8	95.9	126.24	128.97	101.843	110.94	105.99		3.36853	31.7104	27.1321	15.2358	12.8647	0	15.0519	14.0502	71.6	95.25
StasisBox_Plate3	H10	MMV001568	83.3345	67.6796	75.5071	11.0697						100								100
StasisBox_Plate3	H11	MMV002156	116.905	76.9337	96.9193	28.2639						100								100
StasisBox_Plate4	A02	MMV001818	106.874	101.622	104.248	3.71375						100								100
StasisBox_Plate4	A03	MMV001628	75.5546	54.6818	65.1182	14.7593						100								100
StasisBox_Plate4	A04	MMV690515	2.49224	2.28976	2.391	0.14317	68.6288	118.047	132.922	115.721	139.972	100	43.4	91.3	49.9538	86.5175	91.6775	96.5045	72.0917	100	25	87.4	59.2913	102.282	112.3	106.113	106.032		13.2053	22.2949	29.1644	13.588	47.9985	0	21.0418	17.9414	34.2	89.35
StasisBox_Plate4	A05	MMV690522	80.8638	79.8692	80.3665	0.70329						100								100
StasisBox_Plate4	A06	MMV690529	92.9921	115.633	104.313	16.0096						100								100
StasisBox_Plate4	A07	MMV638081	103.61	93.2261	98.4183	7.34287						100								100
StasisBox_Plate4	A08	MMV003775	104.926	116.396	110.661	8.11103						100								100
StasisBox_Plate4	A09	MMV690548	102.441	99.9319	101.187	1.77459						100								100
StasisBox_Plate4	A10	MMV690553	90.5567	89.5734	90.065	0.695298						100								100
StasisBox_Plate4	A11	MMV690605	91.5796	97.8056	94.6926	4.4025						100								100
StasisBox_Plate4	B02	MMV002163	-3.80055	-0.708737	-2.25464	2.18624	127.141	126.013	96.5456	119.387	161.332	100	70	92.2	111.596	73.5898	98.7794	88.9588	90.8452	100	68.2	93.1	119.369	99.8016	97.6625	104.173	126.089		10.9922	37.0691	1.57947	21.5158	49.842	0	20.1664	16.254	69.1	92.65
StasisBox_Plate4	B03	MMV690511	89.1929	117.269	103.231	19.8526						100								100
StasisBox_Plate4	B04	MMV690516	88.8519	93.7168	91.2843	3.43998						100								100
StasisBox_Plate4	B05	MMV690523	4.32029	5.28826	4.80428	0.684465	6.02749	149.912	87.5925	119.951	121.854	100	14.2	22.8	102.33	124.968	125.744	110.819	110.154	100	65.5	96.3	54.1789	137.44	106.668	115.385	116.004		68.0964	17.6382	26.9775	6.45684	8.27355	0	21.2404	12.9559	39.85	59.55
StasisBox_Plate4	B06	MMV690530	96.4991	95.2978	95.8985	0.849441						100								100
StasisBox_Plate4	B07	MMV690537	94.9891	40.9432	67.9662	38.2163						100								100
StasisBox_Plate4	B08	MMV664071	100.152	107.401	103.777	5.12556						100								100
StasisBox_Plate4	B09	MMV690549	62.793	32.82	47.8065	21.1942						100								100
StasisBox_Plate4	B10	MMV003846	81.984	96.1156	89.0498	9.9925						100								100
StasisBox_Plate4	B11	MMV690606	90.2157	72.8363	81.526	12.2891						100								100
StasisBox_Plate4	C02	MMV002014	92.2128	93.7713	92.992	1.10204						100								100
StasisBox_Plate4	C03	MMV003291	86.4165	83.5764	84.9964	2.00826						100								100
StasisBox_Plate4	C04	MMV690517	57.0454	52.1194	54.5824	3.48324						100								100
StasisBox_Plate4	C05	MMV690524	72.145	81.7773	76.9611	6.81107						100								100
StasisBox_Plate4	C06	MMV690531	80.2306	98.4599	89.3452	12.8901						100								100
StasisBox_Plate4	C07	MMV690538	12.3762	13.3024	12.8393	0.654981	100.634	96.8276	86.4646	102.961	88.1565	100	69		110.431	69.595	109.821	103.44	80.7472	100	73.5		105.533	83.2113	98.1426	103.2	84.4518	100	6.92714	19.2564	16.5152	0.338783	5.23918	0	8.04612	6.08316	71.25
StasisBox_Plate4	C08	MMV690543	102.636	104.184	103.41	1.09456						100								100
StasisBox_Plate4	C09	MMV690550	88.3648	73.7086	81.0367	10.3635						100								100
StasisBox_Plate4	C10	MMV690562	79.4025	73.436	76.4193	4.21895						100								100
StasisBox_Plate4	C11	MMV690607	99.0319	108.273	103.653	6.53452						100								100
StasisBox_Plate4	D02	MMV690508	8.1911	0.708737	4.44992	5.29083	97.8146	130.173	96.6161	123.616	101.833	100	64.5	98.4	81.8014	75.8646	92.8426	119.808	80.2478	100	56	91.5	89.808	103.019	94.7294	121.712	91.0404	100	11.3231	38.4016	2.66829	2.69326	15.263	0	11.7249	7.00816	60.25	94.95
StasisBox_Plate4	D03	MMV001851	79.8409	111.599	95.7198	22.4562						100								100
StasisBox_Plate4	D04	MMV690518	9.12782	-1.47199	3.82792	7.4952	168.03	157.314	111.984	134.403	136.376	100	81.2	99.6	108.489	78.8607	94.0078	137.119	106.381	100	66.8	92.3	138.259	118.087	102.996	135.761	121.379	100	42.1016	55.4749	12.7115	1.92051	21.2103	0	22.2364	16.9609	74	95.95
StasisBox_Plate4	D05	MMV690525	38.8286	102.494	70.6614	45.0184						100								100
StasisBox_Plate4	D06	MMV690532	103.513	107.673	105.593	2.94182						100								100
StasisBox_Plate4	D07	MMV001397	100.25	123.92	112.085	16.7374						100								100
StasisBox_Plate4	D08	MMV690544	1.61549	-1.85155	-0.118031	2.45157	126.424	120.081	114.714	99.4663	105.321	100	71.8	95	127.978	105.521	124.165	119.292	95.7232	100	71.3	93.3	127.201	112.801	119.439	109.379	100.522	100	1.09864	10.2954	6.68259	14.0189	6.78702	0	6.48042	6.73481	71.55	94.15
StasisBox_Plate4	D09	MMV639902	97.1323	90.3912	93.7617	4.7667						100								100
StasisBox_Plate4	D10	MMV690563	76.821	98.9505	87.8858	15.648						100								100
StasisBox_Plate4	D11	MMV690608	86.4165	118.414	102.415	22.6253						100								100
StasisBox_Plate4	E02	MMV001606	76.2365	92.899	84.5677	11.7822						100								100
StasisBox_Plate4	E03	MMV009444	0.592617	0.545182	0.568899	0.0335414	125.51	104.834	114.653	105.321	97.3926	100	71.6	94.4	85.713	117.226	104.939	120.034	115.955	100	55.8	91.7	105.611	111.03	109.796	112.678	106.674	100	28.1404	8.76312	6.86901	10.403	13.1258	0	11.2169	9.58306	63.7	93.05
StasisBox_Plate4	E04	MMV003660	74.2394	92.79	83.5147	13.1172						100								100
StasisBox_Plate4	E05	MMV690526	95.8659	102.44	99.1528	4.64838						100								100
StasisBox_Plate4	E06	MMV690533	99.2755	100.204	99.74	0.656887						100								100
StasisBox_Plate4	E07	MMV690539	85.7833	107.946	96.8647	15.6714						100								100
StasisBox_Plate4	E08	MMV690545	43.5046	100.204	71.8545	40.0929						100								100
StasisBox_Plate4	E09	MMV690551	78.7206	92.2993	85.51	9.6016						100								100
StasisBox_Plate4	E10	MMV639058	100.688	118.195	109.442	12.3796						100								100
StasisBox_Plate4	E11	MMV662931	79.2077	105.874	92.541	18.8562						100								100
StasisBox_Plate4	F02	MMV690509	4.24573	2.45332	3.34953	1.26743	102.516	119.105	114.043	79.3393	91.0496	100	65.3	95.6	61.8793	99.0599	88.2553	93.5517	88.5731	100	38.1	90.3	82.1976	109.083	101.149	86.4455	89.8113		28.7344	14.1744	18.2348	10.0497	1.75114	0	12.1574	12.112	51.7	92.95
StasisBox_Plate4	F03	MMV690512	89.2416	85.7026	87.4721	2.50243						100								100
StasisBox_Plate4	F04	MMV690519	83.3479	105.275	94.3113	15.5046						100								100
StasisBox_Plate4	F05	MMV079840	78.7693	49.9932	64.3812	20.3478						100								100
StasisBox_Plate4	F06	MMV690534	70.2941	40.0164	55.1552	21.4096						100								100
StasisBox_Plate4	F07	MMV690540	81.3021	89.846	85.5741	6.04142						100								100
StasisBox_Plate4	F08	MMV002503	87.7803	86.5749	87.1776	0.852369						100								100
StasisBox_Plate4	F09	MMV690552	-2.50122	2.34428	-0.0784679	3.42629	110.689	119.776	77.3875	104.407	77.1436	100	65.8	91.8	124.271	87.249	73.0547	80.3637	83.5945	100	72.2	95.4	117.48	103.513	75.2211	92.3851	80.369		9.60389	23.0003	3.0638	17.0009	4.56147	0	9.5384	7.08268	69	93.6
StasisBox_Plate4	F10	MMV533728	0.592617	-0.545182	0.0237173	0.804545	116.422	106.602	89.2808	66.5921	53.2961	100	69.1	94	78.0862	101.761	97.1002	88.3612	91.539	100	51.5	89.9	97.254	104.182	93.1905	77.4767	72.4175		27.1074	3.42328	5.52917	15.3931	27.0419	0	13.0825	10.4611	60.3	91.95
StasisBox_Plate4	F11	MMV690609	96.2068	107.673	101.94	8.1081						100								100
StasisBox_Plate4	G02	MMV001644	74.2881	93.9349	84.1115	13.8923						100								100
StasisBox_Plate4	G03	MMV690513	2.43625	6.81477	4.62551	3.09608	102.76	115.629	108.798	51.5273	85.2554	100	64.9	94.4	86.8782	117.862	94.9287	90.7446	86.2956	100	58.8	97	94.819	116.746	101.863	71.136	85.7755		11.23	1.57901	9.80704	27.7308	0.735551	0	8.51373	5.69302	61.85	95.7
StasisBox_Plate4	G04	MMV690520	0.00811804	-0.5997	-0.295791	0.429792	117.459	111.665	100.686	115.446	94.1601	100	69.1	93.7	78.7748	106.634	91.7509	97.6299	98.901	100	51.8	89.9	98.1167	109.149	96.2185	106.538	96.5306		27.3537	3.55734	6.31818	12.5979	3.35232	0	8.86324	4.93776	60.45	91.8
StasisBox_Plate4	G05	MMV690527	92.5537	94.9162	93.735	1.6705						100								100
StasisBox_Plate4	G06	MMV690535	70.1967	69.5107	69.8537	0.485047						100								100
StasisBox_Plate4	G07	MMV690541	59.8218	30.3666	45.0942	20.828						100								100
StasisBox_Plate4	G08	MMV690546	85.5397	43.6691	64.6044	29.607						100								100
StasisBox_Plate4	G09	MMV003311	86.0755	86.8475	86.4615	0.545849						100								100
StasisBox_Plate4	G10	MMV690602	101.467	84.5032	92.9853	11.9955						100								100
StasisBox_Plate4	G11	MMV001811	77.1132	51.029	64.0711	18.4443						100								100
StasisBox_Plate4	H02	MMV690510	91.4822	99.0596	95.2709	5.35804						100								100
StasisBox_Plate4	H03	MMV690514	70.3915	92.1358	81.2636	15.3755						100								100
StasisBox_Plate4	H04	MMV690521	83.9811	118.25	101.116	24.2318						100								100
StasisBox_Plate4	H05	MMV690528	81.1073	61.7146	71.4109	13.7127						100								100
StasisBox_Plate4	H06	MMV690536	107.751	112.58	110.165	3.41489						100								100
StasisBox_Plate4	H07	MMV690542	71.5118	94.9707	83.2412	16.588						100								100
StasisBox_Plate4	H08	MMV690547	113.937	125.01	119.473	7.83021						100								100
StasisBox_Plate4	H09	MMV001539	89.4364	49.1209	69.2786	28.5074						100								100
StasisBox_Plate4	H10	MMV690603	101.613	81.1776	91.3955	14.4503						100								100
StasisBox_Plate4	H11	MMV690610	62.8904	108.382	85.6363	32.1675						100								100
StasisBox_Plate5	A02	MMV074566	104.598	103.178	103.888	1.00394						100								100
StasisBox_Plate5	A03	MMV690624	116.86	84.1442	100.502	23.1336						100								100
StasisBox_Plate5	A04	MMV690503	117.318	100.369	108.844	11.9848						100								100
StasisBox_Plate5	A05	MMV690611	115.714	94.0246	104.869	15.3368						100								100
StasisBox_Plate5	A06	MMV690679	2.89357	6.31243	4.603	2.4175	0.416773	76.6557	98.7954	120.874	104.773	100	9.7	18.4	-1.942	123.423	94.8758	91.0094	100.861	100	12.4	19.4	-0.762616	100.039	96.8356	105.942	102.817		1.66791	33.0697	2.77163	21.1176	2.76613	0	10.2322	2.76888	11.05	18.9
StasisBox_Plate5	A07	MMV690494	139.206	81.093	110.15	41.0924						100								100
StasisBox_Plate5	A08	MMV1516166	77.0377	84.9676	81.0026	5.60731						100								100
StasisBox_Plate5	A09	MMV690645	76.4074	100.127	88.2673	16.7724						100								100
StasisBox_Plate5	A10	MMV690722	109.87	88.6485	99.2591	15.0056						100								100
StasisBox_Plate5	A11	MMV690709	100.645	104.825	102.735	2.95608						100								100
StasisBox_Plate5	B02	MMV690618	91.6488	87.7283	89.6885	2.77219						100								100
StasisBox_Plate5	B03	MMV690625	80.5902	24.6201	52.6051	39.5768						100								100
StasisBox_Plate5	B04	MMV690504	-2.63115	1.566	-0.532576	2.96783	128.315	126.668	84.9504	89.4028	102.272	100	70.7	92.9	86.8253	89.3675	100.808	103.933	115.585	100	58.4	92.7	107.57	108.018	92.8791	96.6677	108.928		29.3378	26.3757	11.2128	10.2741	9.41348	0	14.4356	10.7434	64.55	92.8
StasisBox_Plate5	B05	MMV690612	109.354	89.375	99.3645	14.1272						100								100
StasisBox_Plate5	B06	MMV690659	110.844	94.8479	102.846	11.3107						100								100
StasisBox_Plate5	B07	MMV690495	93.9407	58.0389	75.9898	25.3864						100								100
StasisBox_Plate5	B08	MMV690775	28.8497	31.6429	30.2463	1.97506						100								100
StasisBox_Plate5	B09	MMV690664	85.9762	87.7767	86.8765	1.27315						100								100
StasisBox_Plate5	B10	MMV690459	106.489	82.1585	94.3238	17.2043						100								100
StasisBox_Plate5	B11	MMV690744	71.5943	95.0901	83.3422	16.614						100								100
StasisBox_Plate5	C02	MMV690619	86.0335	94.1214	90.0775	5.71903						100								100
StasisBox_Plate5	C03	MMV690626	11.5966	7.91072	9.75364	2.60628	15.2376	96.0508	93.0013	93.7942	100.747	100	12.2		-0.406056	36.9334	94.0283	117.226	122.311	100	4.1	13.8	7.41578	66.4921	93.5148	105.51	111.529		11.0617	41.8023	0.726245	16.5691	15.2479	0	14.2346	13.1548	8.15	13.8
StasisBox_Plate5	C04	MMV637999	70.2192	93.2012	81.7102	16.2508						100								100
StasisBox_Plate5	C05	MMV690613	3.54069	1.61443	2.57756	1.36207	100.869	93.8551	110.689	107.09	90.6226	100	65.4	95.1	-3.53092	84.4419	108.858	93.9224	113.36	100	9.9	17.2	48.6691	89.1485	109.773	100.506	101.991		73.822	6.65617	1.29436	9.31105	16.0778	0	17.8602	7.98361	37.65	56.15
StasisBox_Plate5	C06	MMV690666	94.1699	97.318	95.744	2.22607						100								100
StasisBox_Plate5	C07	MMV690496	66.7813	54.3095	60.5454	8.81885						100								100
StasisBox_Plate5	C08	MMV690760	82.9394	84.5801	83.7598	1.16018						100								100
StasisBox_Plate5	C09	MMV690655	102.306	81.4804	91.8933	14.7261						100								100
StasisBox_Plate5	C10	MMV690706	108.724	93.1528	100.938	11.0103						100								100
StasisBox_Plate5	C11	MMV690745	46.0965	48.5944	47.3455	1.76627						100								100
StasisBox_Plate5	D02	MMV690620	46.8414	100.66	73.7507	38.0554						100								100
StasisBox_Plate5	D03	MMV690627	83.5697	96.0103	89.79	8.79686						100								100
StasisBox_Plate5	D04	MMV002158	5.01361	8.10445	6.55903	2.18556	22.6785	89.0368	98.0025	84.8285	90.3787	100	12.5	65	-3.90166	57.2185	98.6362	109.441	118.498	100	7.6	14.7	9.38843	73.1277	98.3194	97.1346	104.438		18.795	22.499	0.448052	17.4035	19.8831	0	13.1714	18.0993	10.05	39.85
StasisBox_Plate5	D05	MMV690614	84.8876	82.7881	83.8378	1.48452						100								100
StasisBox_Plate5	D06	MMV1165108	96.0034	81.093	88.5482	10.5433						100								100
StasisBox_Plate5	D07	MMV690497	2.69612	4.56885	3.63248	1.32422	82.6938	101.723	120.996	98.4905	101.418	100	55.7	93.2	82.5352	80.8933	89.7383	107.905	112.566	100	57.6	94.8	82.6145	91.3082	105.367	103.198	106.992		0.112129	14.7288	22.1027	6.65697	7.88255	0	8.58052	7.26976	56.65	94
StasisBox_Plate5	D08	MMV690736	64.7758	77.2183	70.9971	8.79818						100								100
StasisBox_Plate5	D09	MMV690554	116.516	91.6998	104.108	17.5479						100								100
StasisBox_Plate5	D10	MMV690581	117.204	68.2098	92.7068	34.644						100								100
StasisBox_Plate5	D11	MMV690787	1.97679	0.161443	1.06912	1.28365	101.784	102.028	87.939	86.9632	101.601	100	64.9	94	-2.36571	81.7937	90.7975	95.7761	105.998	100	10.2	17.5	49.7091	91.9108	89.3683	91.3696	103.8		73.645	14.3078	2.02129	6.23172	3.10924	0	16.5525	4.67048	37.55	55.75
StasisBox_Plate5	E02	MMV690621	5.87308	5.77967	5.82638	0.0660536	60.859	91.5985	115.324	109.53	92.7573	100	38.3	94.3	60.7141	98.5303	102.767	99.6425	95.0876	100	37.4	94.2	60.7865	95.0644	109.046	104.586	93.9225		0.10241	4.90151	8.8789	6.99142	1.64777	0	3.75367	3.27464	37.85	94.25
StasisBox_Plate5	E03	MMV690628	-1.85155	3.11586	0.632152	3.51249	106.236	93.6722	108.493	107.456	104.407	100	65.4	91.9	86.8782	104.515	108.064	127.131	97.6299	100	58.2	93.8	96.5573	99.0937	108.278	117.293	101.018		13.6883	7.66715	0.303546	13.912	4.79188	0	6.72714	6.22951	61.8	92.85
StasisBox_Plate5	E04	MMV001776	62.0255	47.8195	54.9225	10.0452						100								100
StasisBox_Plate5	E05	MMV690615	95.0294	104.438	99.7335	6.65268						100								100
StasisBox_Plate5	E06	MMV690683	116.402	95.0417	105.722	15.1038						100								100
StasisBox_Plate5	E07	MMV010269	93.8834	78.0417	85.9625	11.2018						100								100
StasisBox_Plate5	E08	MMV690587	69.8754	75.3779	72.6266	3.89086						100								100
StasisBox_Plate5	E09	MMV690657	112.391	80.2696	96.3302	22.7131						100								100
StasisBox_Plate5	E10	MMV690754	90.3309	88.2126	89.2718	1.49785						100								100
StasisBox_Plate5	E11	MMV690716	95.3732	91.8935	93.6333	2.46047						100								100
StasisBox_Plate5	F02	MMV690622	83.5697	93.6855	88.6276	7.15299						100								100
StasisBox_Plate5	F03	MMV690629	2.72167	1.75973	2.2407	0.680195	-1.3801	91.9853	91.4535	95.5558	122.981	100	11.2	18.8	-42.6865	138.158	97.1093	153.652	147.87	100			-22.0333	115.071	94.2814	124.604	135.425		29.208	32.6488	3.99921	41.0802	17.5999	0	20.756	23.4039	11.2	18.8
StasisBox_Plate5	F04	MMV690506	75.376	98.093	86.7345	16.0633						100								100
StasisBox_Plate5	F05	MMV690616	3.52385	4.42355	3.9737	0.636181	73.373	119.106	124.044	136.123	100.646	100	47.8	92.9	62.1892	79.8805	82.54	101.503	85.8932	100			67.7811	99.4933	103.292	118.813	93.2695		7.90811	27.7367	29.3478	24.48	10.4316	0	16.6507	17.4558	47.8	92.9
StasisBox_Plate5	F06	MMV690686	100.817	84.7739	92.7952	11.3438						100								100
StasisBox_Plate5	F07	MMV690499	89.0703	87.1955	88.1329	1.32569						100								100
StasisBox_Plate5	F08	MMV690461	79.6161	87.244	83.43	5.39371						100								100
StasisBox_Plate5	F09	MMV690651	70.3911	97.9477	84.1694	19.4855						100								100
StasisBox_Plate5	F10	MMV690769	98.5246	71.7454	85.135	18.9357						100								100
StasisBox_Plate5	F11	MMV690566	103.911	79.979	91.9448	16.9222						100								100
StasisBox_Plate5	G02	MMV006357	1.46111	3.45489	2.458	1.40981	-1.3801	-0.316536	4.9253	47.7716	111.053	100	0.4	1.1	-45.8084	59.0673	-46.3866	118.616	102.313	100			-23.5943	29.3754	-20.7306	83.1939	106.683	100	31.4156	41.9907	36.283	50.0948	6.18071	0	27.6608	33.8493	0.4	1.1	0.25	1	0.125	0.125	0.06	0.25	0.125	#REF!	0.25	28.5714	532.1
StasisBox_Plate5	G03	MMV690630	88.0963	94.7026	91.3995	4.67142						100								100
StasisBox_Plate5	G04	MMV690507	87.8671	94.2667	91.0669	4.52525						100								100
StasisBox_Plate5	G05	MMV690617	76.9804	89.1328	83.0566	8.5931						100								100
StasisBox_Plate5	G06	MMV690649	69.1305	102.355	85.7428	23.4933						100								100
StasisBox_Plate5	G07	MMV690500	83.9135	95.9619	89.9377	8.51952						100								100
StasisBox_Plate5	G08	MMV690770	107.864	90.3921	99.1282	12.3546						100								100
StasisBox_Plate5	G09	MMV690662	119.209	96.4462	107.828	16.0959						100								100
StasisBox_Plate5	G10	MMV690701	96.6337	65.4975	81.0656	22.0166						100								100
StasisBox_Plate5	G11	MMV690757	50.9669	54.6001	52.7835	2.56907						100								100
StasisBox_Plate5	H02	MMV010530	100.587	91.7967	96.192	6.21593						100								100
StasisBox_Plate5	H03	MMV690646	3.40925	0.59734	2.0033	1.98832	4.69739	79.5265	83.2489	76.4877	85.2241	100	10.7	20.5	-44.5365	84.3901	113.182	73.5209	134.92	100			-19.9196	81.9583	98.2153	75.0043	110.072	100	34.8136	3.43908	21.1657	2.09785	35.1403	0	16.1094	12.3024	10.7	20.5
StasisBox_Plate5	H04	MMV001550	95.2586	103.469	99.3638	5.80567						100								100
StasisBox_Plate5	H05	MMV583103	79.6161	96.0103	87.8132	11.5925						100								100
StasisBox_Plate5	H06	MMV690675	115.428	93.1044	104.266	15.7849						100								100
StasisBox_Plate5	H07	MMV550445	-2.30632	3.16429	0.428985	3.8683	21.1066	119.486	99.962	86.8194	102.697	100	14.8	39.8	59.5298	132.723	147.639	56.639	128.214	100			40.3182	126.105	123.801	71.7292	115.455	100	27.1693	9.36006	33.7129	21.3408	18.043	0	18.271	19.6919	14.8	39.8
StasisBox_Plate5	H08	MMV690721	103.28	86.7596	95.02	11.6819						100								100
StasisBox_Plate5	H09	MMV690684	106.26	100.127	103.193	4.33648						100								100
StasisBox_Plate5	H10	MMV690591	78.8139	57.2155	68.0147	15.2724						100								100
StasisBox_Plate5	H11	MMV690703	111.474	112.187	111.83	0.504132						100								100
[truncated: 20 more columns]

## Sheet: Fenarimol analogues - Epichem
				Percentage growth of M.mycetomatis at .. uM of compound																																	In vivo efficacy in galleria mellonella larvae (20 uM/larvae)			grain count
Compound	moleclar formule	smiles	structure	100 μM A	100 μM B	100 μM C	100 μM mean	100 μM stdev	25 μM A	25 μM B	25 μM C	25 μM mean	25 μM stdev	16 μM	8 μM	4 μM	2 μM	1 μM	0.5 μM	0.25 μM	0.125 μM	0.06 μM	0.03 μM	IC50	IC90	mm55	mm13	mm14	mm26	mm30	mm41	mm45	mm49	mm50	mm54	MIC50	Surival %	p-value (Log-Rank)	Enhanced survival compared to PBS treated control	median total number of grains	stdev	p-value total number (Mann-Whitney)	decrease in grain number?	median total size (mm2)	stdev	p-value total size (Mann-Whitney)	difference compared to conrol?	median size per grain mm2	p-value (mann whitney)
EPL-BS0083	C16H12ClN3O	OC(c1ccc(Cl)cc1)(c2cccnc2)c3cncnc3		114.295	100.252	90.9736	101.84	11.7414	92.6386	77.4312	87.8802	85.9833	7.77909
EPL-BS0118	C18H15Cl2NO	Cn1cccc1C(O)(c2ccc(Cl)cc2)c3ccc(Cl)cc3		-7.25444	1.43315	-0.352052	-2.05778	4.5881	-1.00578	68.9688	68.4423	45.4684	40.2487
EPL-BS0167	C18H22ClN3	CCN1CCN(CC1)C(c2ccc(Cl)cc2)c3cccnc3		-8.36722	118.051	58.3309	56.0049	63.2411	102.739	83.9828	105.24	97.3208	11.6185
EPL-BS0178	C19H13ClN2O	OC(c1ccc(Cl)cc1)(c2cccnc2)c3ccccc3C#N		-4.85769	3.34402	-0.85993	-0.791199	4.10129	-5.28568	64.7103	-0.9061	19.5062	39.2091	0.822357	2.74788	70.6225	87.2033	86.7219	97.2588	91.3218	89.3428	95.2798	94.6915	1.25	1.8	8	>16	1	>16	4	8	>16	8	>16	>16	8	36.6667	<0,0001	yes	26	7.3	0.3636	no	0.0704	0.01775	0.1119	no	0.002341	0.2398
EPL-BS0282	C19H20ClN3	Clc1ccc(cc1)C(CC2CCCCC2)(C#N)c3cnccn3		-1.69056	76.5031	1.35626	25.3896	44.2918	0.534988	115.649	55.5145	57.2327	57.5761
EPL-BS0290	C14H12F3N3O	CC(=O)NC(c1ccc(cc1)C(F)(F)F)c2cnccn2		121.999	111.063	100.854	111.305	10.5744	119.345	73.4457	97.0682	96.6197	22.953
EPL-BS0309	C19H16F3N3O2S	FC(F)(F)c1ccc(cc1)C(NS(=O)(=O)Cc2ccccc2)c3cnccn3		112.497	77.595	54.3602	81.4842	29.263	94.7785	84.2558	92.5592	90.5312	5.54677
EPL-BS0374	C15H10Cl2N2OS	OC(c1ccc(Cl)cc1)(c2cccnc2)c3cnc(Cl)s3		-6.99765	0.286631	-1.32164	-2.67755	3.82675	102.739	115.976	73.8443	97.5199	21.5455
EPL-BS0400	C25H26ClN3O3	CC(C)c1ccc(cc1)S(=O)(=O)N2CCN(CC2)C(c3ccc(Cl)cc3)c4cccnc4		80.6548	76.7215	98.5918	85.3227	11.6584	111.299	81.1984	86.1909	92.8961	16.1317
EPL-BS0407	C25H28ClN3O2S	CC(C)c1ccc(cc1)S(=O)(=O)N2CCN(CC2)C(c3ccc(Cl)cc3)c4cccnc4		48.4699	74.8652	43.741	55.692	16.772	53.0066	109.971	43.464	68.8138	35.9609
EPL-BS0425	C23H21F5N4O2S	Fc1ccc(C(NC2CCN(CC2)S(=O)(=O)c3ccc(cc3)C(F)(F)F)c4cnccn4)c(F)c1		59.2553	83.9828	46.0495	63.0959	19.2561	88.7866	62.2535	47.3423	66.1275	20.992
EPL-BS0435	C20H24F3N5O	CN(C)C(=O)N1CCC(CC1)NC(c2ccc(cc2)C(F)(F)F)c3cnccn3		106.762	69.2964	64.3331	80.1306	23.1968	109.844	73.7187	73.6135	85.7253	20.8873
EPL-BS0480	C20H25ClN4O	CN(C)C(=O)N1CCC(CC1)NC(c2ccc(Cl)cc2)c3cccnc3		67.9863	85.7845	59.439	71.0699	13.4407	107.105	75.0836	73.7058	85.298	18.8977
EPL-BS0495	C19H21ClFN3O2	CCOC(=O)N1CCN(CC1)C(c2cccnc2)c3ccc(Cl)cc3F		2.84614	0.232034	-0.305881	0.924097	1.68613	-5.71367	10.2232	-1.46015	1.01645	8.25202	1.0363	12.8034	9.8616	5.42221	59.3903	64.8994	89.6102	107.154	75.9176	74.42	0.28	0.46	4	8	0.25	>16	1	1	>16	1	8	4	4	24.1379	0.0199	yes	28	11	0.4629	no	0.0679	0.02897	0.2048	no	0.002444	0.8981
EPL-BS0506	C24H31ClN4O	Clc1ccc(cc1)C(NC2CCN(CC2)C(=O)NC3CCCCC3)c4cccnc4		104.28	71.7532	52.5134	76.1822	26.1659	108.303	110.844	77.3994	98.8489	18.6192
EPL-BS0512	C22H21ClN2O2	CC(C)Oc1ccc(cc1)C(NC(=O)c2ccc(Cl)cc2)c3cccnc3		-0.149767	69.4056	62.7633	44.0064	38.3843	94.0937	56.6846	64.3793	71.7192	19.7551
EPL-BS0516	C21H27ClN4O2	CC(C)(C)OC(=O)NC1CCN(CC1)C(c2ccc(Cl)cc2)c3cncnc3		106.505	77.3766	82.2474	88.7098	15.6027	100.685	74.2101	71.3972	82.0974	16.1585
EPL-BS0566	C23H23F3N4O2	Cc1cc([nH]n1)C(=O)NC2CCN(CC2)C(c3cncnc3)c4ccc(Cl)cc4F		-9.90798	42.3258	-0.21354	10.7348	27.7847	84.2499	104.839	54.0371	81.0419	25.5523
EPL-BS0593	C21H22ClFN6O	Cc1cc([nH]n1)C(=O)NC2CCN(CC2)C(c3cncnc3)c4ccc(Cl)cc4F		5.75647	74.3739	77.3071	52.4791	40.4896	102.14	81.6898	65.2104	83.0134	18.5003
EPL-BS0633	C21H20ClFN4OS	Fc1cc(Cl)ccc1C(NC2CCN(CC2)C(=O)c3cscn3)c4cccnc4		47.614	60.561	72.0436	60.0729	12.2222	98.6304	101.727	57.26	85.8724	24.8273
EPL-BS0654	C17H19F3N4O2S	CS(=O)(=O)N1CCN(CC1)C(c2ccc(cc2)C(F)(F)F)c3cncnc3		100.171	75.6842	84.9253	86.9269	12.3656	120.03	74.0463	84.7867	92.9543	24.0553
EPL-BS0690	C22H21N5OS	Cc1ncsc1C(=O)N2CCN(CC2)C(c3ccc(cc3)C#N)c4cccnc4		119.859	69.2964	68.8579	86.0043	29.3196	104.965	74.1009	97.1143	92.06	16.0407
EPL-BS0713	C22H21N5O2	O=C(NC1CCN(CC1)C(c2ccc(cc2)C#N)c3cccnc3)c4oncc4		71.4958	71.5348	61.1473	68.0593	5.98599	100.514	81.7443	75.6449	85.9676	12.9611
EPL-BS0729	C19H18F4N6O	Cc1noc(n1)N2CCN(CC2)C(c3cncnc3)c4ccc(cc4F)C(F)(F)F		-4.08731	47.4579	0.894558	14.755	28.4308	11.4915	69.2418	62.6248	47.786	31.6056
EPL-BS0793	C23H22F3N3OS	FC(F)(F)c1ccc(cc1)C(NC2CCN(CC2)C(=O)c3ccccc3)c4cncs4		22.3625	46.2567	36.9077	35.1757	12.0409	89.6426	95.175	78.9692	87.929	8.23769
EPL-BS0800	C20H12F4N2O	OC(c1ccc(cc1)C(F)(F)F)(c2cccnc2)c3ccc(cc3F)C#N		3.35973	-0.85989	-0.675247	0.608196	2.38468	-9.052	-0.7507	2.51053	-2.43072	5.96154	4.51294	1.0363	1.14328	62.9204	84.422	84.9034	87.3103	85.6522	87.9521	81.5337	0.58	0.87	4	8	0.25	>16	4	1	>16	2	4	4	4	10	0.74	no	18	11	0.0190 *	yes	0.0442	0.02493	0.0120 *	yes	0.002108	0.012 *
EPL-BS0831	C23H20F3N3O	FC(F)(F)c1ccc(cc1)C(NC2CN(C2)C(=O)c3ccccc3)c4cccnc4		69.0991	75.029	55.3298	66.486	10.1062	72.8654	75.5204	65.1189	71.1682	5.40444
EPL-BS0836	C23H23F3N4O2	Cc1onc(C)c1C(=O)N2CCC(CC2)N(c3ccc(cc3)C(F)(F)F)c4cccnc4		81.1684	93.8647	74.029	83.0207	10.0468	105.564	74.7014	82.6629	87.6427	16.0225
EPL-BS0967	C23H20F6N4	FC(F)(F)c1ccc(cc1)N(C2CCN(CC2)c3ccc(cn3)C(F)(F)F)c4cccnc4		-9.1376	83.8736	58.3771	44.371	48.0614	7.81083	84.0374	46.3727	46.0736	38.1142
EPL-BS1007	C20H22F3N3O	CC(=O)N(CC1CCN(CC1)c2ccc(cc2)C(F)(F)F)c3cccnc3		98.288	69.0234	83.2631	83.5249	14.6341	110.871	92.882	86.6336	96.7955	12.5837
EPL-BS1025	C24H21ClF3N3O	FC(F)(F)c1ccc(cc1)N2CCN(CC2)C(=O)C(c3ccc(Cl)cc3)c4cccnc4		3.70212	-0.20474	-1.27547	0.740638	2.62	-8.8808	2.68887	1.63329	-1.51955	6.39685	4.83386	4.40596	6.278	73.4038	97.4193	101.003	95.7612	99.0239	94.531	77.4687	0.63	0.94	4	8			1	1	>16	4	2	4	4	19.2308	0.044	yes	17	13	0.0529	no	0.0463	0.0354	0.042 *	yes	0.002631	0.4376
EPL-BS1071	C21H26N4O	CC(C)(O)CN1CCC(CC1)N(c2ccc(cc2)C#N)c3cccnc3		94.9497	65.2563	71.8589	77.355	15.591	74.7486	72.4084	71.8589	73.0053	1.5345
EPL-BS1246	C24H21ClF3N3O	FC(F)(F)c1ccc(cc1)N2CCN(CC2)C(=O)C(c3ccc(Cl)cc3)c4cccnc4		-9.90798	-1.18747	-0.998442	-4.0313	5.09024	-9.56559	12.2432	-1.04461	0.544343	10.9909	2.80136	37.3537	70.355	108.17	86.7219	97.5797	102.928	105.175	90.5195	87.2033	1.53	2.89	2	8	0.25	>16	1	1	>16	2	2	4	4	7.14286	0.61	no	22	5.9	0.0364 *	yes	0.0533	0.01113	0.0364 *	yes	0.002322	0.2818
EPL-BS1296	C25H24N4O3S	CS(=O)(=O)c1ccc(cc1)N2CCN(CC2)C(=O)C(c3ccc(cc3)C#N)c4cccnc4		47.8707	78.3048	63.4559	63.2105	15.2185	99.0584	73.7733	68.35	80.3939	16.3898
EPL-BS1338	C23H26N4O3	CC(C)(C)OC(=O)N1CCN(CC1)C(=O)C(c2ccc(cc2)C#N)c3cccnc3		4.30131	68.5866	23.195	32.0277	33.0403	80.398	111.39	68.2115	86.6666	22.2614
EPL-BS1365				105.649	101.945	68.3961	91.9969	20.5226	64.648	70.7159	73.5673	69.6437	4.55528
[truncated: 8 more columns]

## Sheet: Fenarimol analogues - Sydney
				Percentage growth of M.mycetomatis at .. uM of compound														MIC (uM)											In vivo efficacy in galleria mellonella larvae (20 uM/larvae)
Compound	moleclar formule	smiles	structure	100 μM	25 μM	16 μM	8 μM	4 μM	2 μM	1 μM	0.5 μM	0.25 μM	0.125 μM	0.06 μM	0.03 μM	IC50	IC90	mm55	mm13	mm14	mm26	mm30	mm41	mm45	mm49	mm50	mm68	MIC50	Surival %	p-value (Log-Rank)	Enhanced survival compared to PBS treated control
HPDCeterizineHCl	C21H27Cl3N2O3	O=C(COCCN1CCN(CC1)C(C2=CC=CC=C2)C3=CC=C(Cl)C=C3)O.[H]Cl.[H]Cl		47.55	ND	23.62	57.83	67.29	63.36	77.75	64.77	63.64	53.4	60.3	66.15	9.96	>16	>16	>16	16	>16	>16	>16	2	>16	>16	>16	>16
HPD3-4	C19H13BrF3NO	BrC1=CC=C(C(C2=CC=C(C(F)(F)F)C=C2)(O)C3=CN=CC=C3)C=C1		1.64	ND	2.51	65.65	67.65	71.95	73.82	75.78	74.51	94.56	73.54	69.25	10.25	15.08	>16	16	4	>16	>16	>16	2	16	16	16	16
HPD8-1	C20H13F3N2O	OC(C1=CN=CC=C1)(C2=CC=C(C(F)(F)F)C=C2)C3=CC=C(C#N)C=C3		0.41	ND	1.91	56.14	56.01	65.09	73.36	72.36	74.6	72.04	74.5	66.97	9.14	14.82	>16	8	8	8	>16	>16	4	16	16	>16	16
HPD9-1	C19H12BrF4NO	BrC1=CC=C(C(C2=CC=C(C(F)(F)F)C=C2)(O)C3=CN=CC=C3)C(F)=C1		2.01	ND	2.6	3.74	3.15	2.01	46.59	69.52	84.29	63.91	81.08	65.64	0.92	1.67	4	4	0.5	0.5	4	1	4	0.5	0.5	1	1
HPD10-1, EPL-BS0800	C20H12F4N2O	FC1=CC(C#N)=CC=C1C(C2=CC=C(C(F)(F)F)C=C2)(O)C3=CN=CC=C3		1.09	ND	3.51	0.59	0.18	1.32	42.43	74.19	81.86	88.21	76.7	95.52	0.85	1.65	4	4	0.5	2	4	1	4	1	1	1	1
HPD12-1	C21H25ClFN3O2	FC1=CC(Cl)=CC=C1C(N2CCN(C(OC(C)(C)C)=O)CC2)C3=CC=CN=C3		-0.41	ND	-1.01	-1.32	4.52	41.93	59.07	61.99	79.39	78.98	70.4	69.3	1.55	3.48	4	2	1	>16	8	2	0.5	2	2	2	2
HPD14-1, EPL-BS0495	C19H21ClFN3O2	FC1=CC(Cl)=CC=C1C(N2CCN(C(OCC)=O)CC2)C3=CC=CN=C3		-0.32	ND	-1.64	-0.91	-0.95	-0.82	-0.69	31.93	50.66	40.38	54.82	43.85	0.03	0.75	1	4	0.5	1	4	0.5	0.06	0.5	0.5	1	0.5
